# Supplementary material for: Conservation of land plant-specific receptor-like cytoplasmic kinase subfamily XI possessing a unique kinase insert domain
Source: Front Plant Sci. 2023 Feb 22;14:1117059. doi: 10.3389/fpls.2023.1117059 (PMC9992409; doi:10.3389/fpls.2023.1117059)
Supplement: Supplementary file 2 [file DataSheet_2.xlsx]

## Sheet: Table S1
Supplementary Table 1. List of plant genomes. A total of 60 plant genomes from chlorophytes, bryophytes, lycophytes, ferns, gymnopserms, basal angiosperms, monocots, and dicots retireved from multiple databases outlined with corresponding genome versions when applicable
Plant species	Category	Version	Source
Amborella trichocarpa	Basal Angiosperm	Amborella trichopoda v1.0	https://data.jgi.doe.gov/refine-download/phytozome
Anthoceros agrestis	Bryophyte	N/A	https://www.hornworts.uzh.ch/en/download.html
Anthoceros angustus	Bryophyte	N/A	https://www.hornworts.uzh.ch/en/download.html
Anthoceros punctatus	Bryophyte	N/A	https://www.hornworts.uzh.ch/en/download.html
Marchantia polymorpha	Bryophyte	Marchantia polymorpha v3.1	https://data.jgi.doe.gov/refine-download/phytozome
Physcomitrella patens	Bryophyte	Physcomitrella patens v3.3	https://data.jgi.doe.gov/refine-download/phytozome
Sphagnum fallax	Bryophyte	Sphagnum fallax v0.5	https://data.jgi.doe.gov/refine-download/phytozome
Arabidopsis thaliana	Dicot	Arabidopsis thaliana TAIR10	https://data.jgi.doe.gov/refine-download/phytozome
Ananas comosus	Dicot	Ananas comosus v3	https://data.jgi.doe.gov/refine-download/phytozome
Arabidopsis halleri	Dicot	Arabidopsis halleri v1.1	https://data.jgi.doe.gov/refine-download/phytozome
Amaranthus hypochondriacus	Dicot	Amaranthus hypochondriacus v1.0	https://data.jgi.doe.gov/refine-download/phytozome
Arabidopsis lyrata	Dicot	Arabidopsis lyrata v2.1	https://data.jgi.doe.gov/refine-download/phytozome
Brassica oleracea capitata	Dicot	Brassica oleracea capitata v1.0	https://data.jgi.doe.gov/refine-download/phytozome
Brassica rapa FPsc	Dicot	Brassica rapa FPsc v1.3	https://data.jgi.doe.gov/refine-download/phytozome
Boechera stricta	Dicot	Boechera stricta v1.2	https://data.jgi.doe.gov/refine-download/phytozome
Citrus clementina	Dicot	Citrus clementina v1.0	https://data.jgi.doe.gov/refine-download/phytozome
Capsella rubella	Dicot	Capsella rubella v1.0	https://data.jgi.doe.gov/refine-download/phytozome
Cucumis sativus	Dicot	Cucumis sativus v1.0	https://data.jgi.doe.gov/refine-download/phytozome
Citrus sinensis	Dicot	Citrus sinensis v1.1	https://data.jgi.doe.gov/refine-download/phytozome
Daucus carota	Dicot	Daucus carota v2.0	https://data.jgi.doe.gov/refine-download/phytozome
Eucalyptus grandis	Dicot	Eucalyptus grandis v2.0	https://data.jgi.doe.gov/refine-download/phytozome
Eutrema salsugineum	Dicot	Eutrema salsugineum v1.0	https://data.jgi.doe.gov/refine-download/phytozome
Fragaria vesca	Dicot	Fragaria vesca v1.1	https://data.jgi.doe.gov/refine-download/phytozome
Glycine max	Dicot	Glycine max Wm82.a2.v1	https://data.jgi.doe.gov/refine-download/phytozome
Gossypium raimondii	Dicot	Gossypium raimondii v2.1	https://data.jgi.doe.gov/refine-download/phytozome
Kalanchoe fedtschenkoi	Dicot	Kalanchoe fedtschenkoi v1.1	https://data.jgi.doe.gov/refine-download/phytozome
Kalanchoe laxiflora	Dicot	Kalanchoe laxiflora v1.1	https://data.jgi.doe.gov/refine-download/phytozome
Linum usitatissimum	Dicot	Linum usitatissimum v1.0	https://data.jgi.doe.gov/refine-download/phytozome
Malus domestica	Dicot	Malus domestica v1.0	https://data.jgi.doe.gov/refine-download/phytozome
Manihot esculenta	Dicot	Manihot esculenta v6.1	https://data.jgi.doe.gov/refine-download/phytozome
Mimulus guttatus	Dicot	Mimulus guttatus v2.0	https://data.jgi.doe.gov/refine-download/phytozome
Medicago truncatula	Dicot	Medicago truncatula Mt4.0v1	https://data.jgi.doe.gov/refine-download/phytozome
Prunus persica	Dicot	Prunus persica v2.1	https://data.jgi.doe.gov/refine-download/phytozome
Populus trichocarpa	Dicot	Populus trichocarpa v3.0	https://data.jgi.doe.gov/refine-download/phytozome
Ricinus communis	Dicot	Ricinus communis v0.1	https://data.jgi.doe.gov/refine-download/phytozome
Solanum lycopersicum	Dicot	Solanum lycopersicum iTAG2.4	https://data.jgi.doe.gov/refine-download/phytozome
Salix purpurea	Dicot	Salix purpurea v1.0	https://data.jgi.doe.gov/refine-download/phytozome
Solanum tuberosum	Dicot	Solanum tuberosum v4.03	https://data.jgi.doe.gov/refine-download/phytozome
Theobroma cacao	Dicot	Theobroma cacao v1.1	https://data.jgi.doe.gov/refine-download/phytozome
Vitis vinifera	Dicot	Vitis vinifera Genoscope.12X	https://data.jgi.doe.gov/refine-download/phytozome
Salvinia cucullata	Fern	Salvinia cucullata v1.2	https://www.fernbase.org/
Picea abies	Gymnosperm	N/A	https://bioinformatics.psb.ugent.be/plaza
Selaginella moellendorffii	Lycophyte	Selaginella moellendorffii v1.0	https://data.jgi.doe.gov/refine-download/phytozome
Brachypodium distachyon	Monocot	Brachypodium distachyon v3.1	https://data.jgi.doe.gov/refine-download/phytozome
Brachypodium stacei	Monocot	Brachypodium stacei v1.1	https://data.jgi.doe.gov/refine-download/phytozome
Oryza sativa	Monocot	Oryza sativa v7_JGI	https://data.jgi.doe.gov/refine-download/phytozome
Panicum hallii	Monocot	Panicum hallii v2.0	https://data.jgi.doe.gov/refine-download/phytozome
Panicum virgatum	Monocot	Panicum virgatum v1.1	https://data.jgi.doe.gov/refine-download/phytozome
Phaseolus vulgaris	Monocot	Phaseolus vulgaris v2.1	https://data.jgi.doe.gov/refine-download/phytozome
Sorghum bicolor	Monocot	Sorghum bicolor v3.1.1	https://data.jgi.doe.gov/refine-download/phytozome
Setaria italica	Monocot	Setaria italica v2.2	https://data.jgi.doe.gov/refine-download/phytozome
Setaria viridis	Monocot	Setaria viridis v1.1	https://data.jgi.doe.gov/refine-download/phytozome
Zea mays	Monocot	Zea mays Ensembl-18	https://data.jgi.doe.gov/refine-download/phytozome
Chlamydomonas reinhardtii	Chlorophyte	Chlamydomonas reinhardtii v5.5	https://data.jgi.doe.gov/refine-download/phytozome
Dunaliella salina	Chlorophyte	Dunaliella salina v1.0	https://data.jgi.doe.gov/refine-download/phytozome
Volvox carteri	Chlorophyte	Volvox carteri v2.1	https://data.jgi.doe.gov/refine-download/phytozome
Coccomyxa subellipsoidea	Chlorophyte	Coccomyxa subellipsoidea C-169 v2.0	https://data.jgi.doe.gov/refine-download/phytozome
Micromonas pusilla	Chlorophyte	Micromonas pusilla CCMP1545 v3.0	https://data.jgi.doe.gov/refine-download/phytozome
Micromonas sp.	Chlorophyte	Micromonas sp. RCC299 v3.0	https://data.jgi.doe.gov/refine-download/phytozome
Ostreococcus lucimarinus	Chlorophyte	Ostreococcus lucimarinus v2.0	https://data.jgi.doe.gov/refine-download/phytozome

## Sheet: Table S2
Supplementary Table 2. List of identified RLCK XI members in plants. A total of 152 protein sequences from 60 genomes were retireved from multiple databases outlined in supplemental figure 1. Predicted transmembrane domains were identified using DeepTMHMM.
Sequence_id	RLCKXI_id	Plant species	Predicted transmembrane region	Full protein sequence length	Length of KID	Protein sequence
AagrOXF_evm.model.utg000058l.397.1	AagRLCKXI-1	Anthoceros agrestis	1	804	399	MPSRQRQLGSGDAGLSSPSGSGSSSSKSSSSRVVVAAGIAGGAAALLLLLLLLLLVYQRLKASKTNPYDLAGLKQLRRFSYRQLKTATAGFSDTQRLGQGGFGTVYRGQLRHGQAVAVKKLDASSLQGEREFQNEVSVIGRVASPHVVTLLGFCVDGNRRLLVYDFMPNRSLQEALFDDDYPVTLAWETRFKVILDTAQGLAFLHFQCDPPIIHGDVKPSNILLDADFCARIADFGLARLKLEPAVPDAASQELQREALERERMRFERAAREKVRRLRKREEAERARLAAAAAASAAAAATAAAAAHAVVQDEQQEAEGEVEGEVSAAATPLTPASGAGAIGIAAMQQQAEGTPVSAATPVADSPLTLHLQLEGEGGDTRTEADTETVDFSTEDGRGED…
AANG010397	AanRLCKXI-1	Anthoceros angustus	1	713	310	MPSRQRQLGSGDAGPSSASRSGSGSGSSSRVVVGAGIAGGAAALLLLLLLLLLVYQRLKASKTNPYDLAGLKQLRRFSYRQLKTATAGFNEAQRLGQGGFGTVYRGQLRHGQAVAVKKLDASSLQGEREFQNEVSVIGRVASPHVVTLLGFCVDGNRRLLVYDFMPNRSLQEALFDDDYPVTLAWETRFRVILDTAQGLAFLHFQCDPPIIHGDVKPSNILLDADFSARIADFGLARLKLEPAVPDAASQELQREALERERMRFERAAREKLEGEGGDTRTEADTETVDFSTEDGRGEDEALPSRRARVEVKSEGVPSSGELSIRDYILEWRSNESARRAARGAREPGGAWMDDNSVDLNSHEFGKGVDRDRRRDGSRSSDGWVDLSGELIQEPLKRKE…
Araha.2214s0018.1.p	AhaRLCKXI-1	Arabidopsis halleri	1	617	285	MPSRQPDFPPTVSDGHHSFQTLPLIIAGSLTLTGVLLILFTLLIYRRLYRNRTAPSDLISNSKSPQHYQCRRFSYSQLRRATNSFSESTQLGHGGFGSLMANRSLQDALLDRKCEELMDWNKRFEIATDIAKGIEFLHHCCDPVIIHGDIKPSNILLDSDFKAKIGDFGLARVKSEDLDTRILIEEEDKSKDVVEDNGSILEETESVITVFEEGNNVVNLSPENCGISVLTETVASPGEKSELSPENCAVSVLTVEEGVASPGLTSIPSPEICAISVLTGTGLSPGGASGLSPESSKIKVGSKRDWWWKQDNNGGSRGGIESGSVKDYVMEWIGSEIKKERPNENKEWVNNGDGSSSVSKKKKKEKKRKPREWWKEEFCEELTRKKRKKKKKKKRGLSS…
Araha.2361s0006.1.p	AhaRLCKXI-2	Arabidopsis halleri	1	699	317	MPSRPNPIRPKLFINRTKTLFLILTISSSLVIFFAILYFIYHLWISLLNRSRTIPFDVAAASPLKLQLFTYKELKLATNDFDESNVIGKGGSGTVFRGITRDGKLFAVKRLDNLSIQTETEFQNELQILGGLKSSFLVTLLGYCVEKNHRFLIYEYMPNKSLQELLFNEDGDSCLNWERRFSIILDVAKALEFMHFGCDPPVIHGDIKPSNVLLDTEFRAKISDFGLSRVKVEGGYGVDLFSQELSGNFGGESTPQTAIGTPTHPEVDFALALQASSSSKNSRTSRNIKGMNLNSMSLAMEGEAKGKEVSHDGDDSKVNHVVLSCEDHEFDQGKEMNLSPNSVLDSGKGSKQWGRDWWWKQEGSGELCSKDYVREWIGSQIDTANPDWDDEKKISTTPE…
arahy.Tifrunner.gnm1.ann1.W1M1TV.1	AhyRLCKXI-1	Amaranthus hypochondriacus	1	700	302	MPSRPPPLPQQQQPLSTAAPPLQHNHHHHNQRIILIGSLSLTILLLLSLLFTLLTFLYRKLSLHRTTPFPHHHHHHNNHRRYSYTLLRRATNSFSPSTKLGHGGFGSVHRATLPSGETVALKLMDSPGSLQGEREFHNELSLCSNLNSPFILSLLGFSSDRRNRKLILVYELMKNRSLQDALLDRKCPELMNWKTRFDVVVSVAKGLEYLHHCCDPPVIHGDIKPSNILLDSEFRAKIGDFGLARVKEEVGVVVVEEEVHGGDCGGGGGGDEECDRGSVVESVATGTTAGFDLERSPESFAAGRVLDSDASPAAAGTSPEVGLEKGSVLSDGLFDGVSVESGNQRRKGGGNGGGSGRDWWWKQDNGGGSESGRVKDYVMEWIGSEIKKERPKNEWVASP…
arahy.Tifrunner.gnm1.ann1.I81MIY.1	AhyRLCKXI-2	Amaranthus hypochondriacus	1	693	302	MPSRPPPLSTAAPPLQHNHHHHNQRIILIGSLSLTILLLLSLLFTLLTFLYRKLSLHRTTPFPHHHHHHNNHRRYSYTLLRRATNSFSPSTKLGHGGFGSVHRATLPSGETVALKLMDSPGSLQGEREFHNELSLCSNLNSPFILSLLGFSSDRRNRKLILVYELMKNRSLQDALLDRKCPELMNWKTRFDVVVSVAKGLEYLHHCCDPPVIHGDIKPSNILLDSEFRAKIGDFGLARVKEEVGVVVVEEEVHGGDCGGGGGGDEECDRGSVVESVATGTTAGFDLERSPESFAAGRVLDSDASPAAAGTSPEVGLEKGSVLSDGLFDGVSVESGNQRRKGGVNGGGSGRDWWWKQDNGGGSESGRVKDYVMEWIGSEIKKEMPKNEWVASPSSISCDA…
arahy.Tifrunner.gnm1.ann1.BU858T.1	AhyRLCKXI-3	Amaranthus hypochondriacus	1	690	314	MPSRALPASVSRAKSKGVFLALTISACAVILCSVLYFLYHLWQSVVHRGAKTIPFDASAPLKLQRFSYKDLKQASNGFDRCNVIGKGGSGTVFRGILRDGKLIAIKRLDSMTVQAEREFQNEVQVLGGLRSPFLVTLLGYCVERNKRVLVSLQESLFGDADADVTLPWDRRFSIILDVARALEFLHLGCDPPVIHGDVKPSNVLLDADCRAKISDFGLSRIKLDPPDLAVDLFSQDLSGNLTADTHTPTHTHTQSVDEVDFAMALQASSSSKNSISRPCFNVRPLNLNSFNYNPNLAAAEAEITTVNTKGKESSTFDLGGDDWSAKFVPYDDEFSSLDHSKDLTGVHASFADDDKTNGKQWGKDWWWKQDGSGELCSRDYVTEWIGSQIGPSNADWVDA…
AL4G44760.t1	AlyRLCKXI-1	Arabidopsis lyrata	1	681	280	MPSRQPDFPPTPTVSDGHHHFQTLPLIIAGSLTLTGVLLILFTLLIYRRLYRNRTAPSDLISNSKSPQQYQCRRFSFSQLRRATNSFSESTQLGHGGFGSVYKADFPSGGDSLAVKVMDTSAGSLQGEREFHNELSLSSPLIGSPHVVSLLGFSSDRRGRKLILVYELMANRSLQDALLDRKCEELMDWNKRFEIATDIAKGIEFLHHCCDPIIIHGDIKPSNILLDSDFKAKIGDFGLARVKSEDLDTRILIEEDEKRKDVVEDNGSILEETESVITVFEEGNNVANLSPENCGISVLTETAVASPDEKSGLSPENCAVSVLTVEVGAASPGLTSITSPETCAISVLTETGLSPGAASGLSPESGKLKVGSKRDWWWKQDNNGGSRGGIESGSVKDYV…
AL7G27740.t1	AlyRLCKXI-2	Arabidopsis lyrata	0	649	260	MPSRSISAPVPAPAPIVSSLAPAAPLGHQNRTTRIFPPLVAAGAGAGFSLFITLSVCFCKFSRKRSSPPAENASSSPRKSPPREFSYSSLRRATGSFSPANRLGQGGFGVVFRGTISGGENVAVKVMDSGSLQGEGEFQNELFFAAKLDSPHVVPVIGFSHDRKRRRLLLVYKLMDNGNLQDALLHRRCPELMDWNRRFLVAVNVADGIEHLHSLEPPVIHGDIKPSNVLLDNLFSAKIADFGLARLKPEQVEINVAPERDGDGSMVEEVESVITTVTGYEDFNFGLVDQSPESVAKVPGSVSASPETTTVVSVSPEMGEKTDEDGGSVVVTKKGKETESKDWWWKQESNVERGKVKEYVMQWIGSEVKKERPTRADWIEATALSSSSSKKLEKKTSKR…
AL8G26060.t1	AlyRLCKXI-3	Arabidopsis lyrata	0	597	208	MPSRTLPSPAPVNSPFSSSVASHHDRTTTRIVPPLAAVGFSLFITLSICFCKFNRKRRSPAAVTSSSSPPQKPPLHEFSYSSLRKATSSFSPENRLGQGGFGSVFRGTLSPSSGGNVAVKVMDSGSLQGEREFQNELFFAGKLDSPHVVSVIGFSRRRSRLILVYELMDNGNLQDALLLRKSPELMIWNRRFLVAIDIAKGIEYLHSLNLPVIHGDLKPSNILLDRFFSAKISDFGLARLKSEHVEVKVASESDEVNVVEDYGSVVEEVESVVTNTTGYDESNFGFTDQSPVPLSSPEMVAQAPMASPETVVSVSPEMGEKVEKKKSSKKLECCFSLDEEKEKGKKKKNRRMVRDWWKDEYRKELAKRMKKKKKKKTLESEFYSDDVSGSVDQRRRGDE…
AL2G40510.t1	AlyRLCKXI-4	Arabidopsis lyrata	1	698	314	MPSRPNPIRPKLFINRTKTLFLILTISSSLVIFFAILYFIYHLWISLLNRSRTNPFDVAAASPLKLQLFTYKELKLATNDFDESNVIGKGGSGTVFRGITREGKLFAVKRLDNLSIQTETEFQNELQILGGLKSSFLVTLLGYCVEKHHRFLIYEYMPNKSLQELLFNEDGDSCLHWERRFSILLDVAKALEFMHFGCDPPVIHGDIKPSNVLLDSEFRAKISDFGLSRVKVEGGYGVDLFSQELSGNFGGESTPQTAIGTPTHPEVDFALALQASSSSKNSRTSRNVKGMNLNSMSLAMEGETKGKEVSHDGDDSKVNHVVLSCEDHEFDQGNEMNLSPNSVLDLGKGSKQWGRDWWWKQEGSGELCSKDYVREWIGSQIDTANPDWDDEKKVITTPE…
Apun_evm.model.utg000043l.898.1	ApuRLCKXI-1	Anthoceros punctatus	1	802	401	MPSRQRQLGSGDAGLSSPSGSGSSSSSRVVVAAGIAGGAAALLLLLLLLLLVYQRLKASKTNPYDLAGLKQLRRFSYRQLKTATAGFSDTQRLGQGGFGTVYRGQLRHGQAVAVKKLDASSLQGEREFQNEVSVIGRVASPHVVTLLGFCVDGNRRLLVYDFMPNRSLQEALFDDDYPVTLAWETRFKVILDTAQGLAFLHFQCDPPIIHGDVKPSNILLDADFCARIADFGLARLKLEPAVPDAASQELQREALERERMRFERAAREKVRRLRKREEAERARLAAAAAEAAAAAATATAAAAAPAVGQDEQQEAEGEAEVSAAATPLTPASGAGAIGIASMQQQAEGTPASAVTPVADSPLTLHLQLEGEGGDTRTEADTETVDFSTEDGRGEDEAVP…
AT1G80870.1	AthRLCKXI-1	Arabidopsis thaliana	1	692	310	MPSRPNPTRPKLFHNRTKTLFLILTISSSLVIFFAILYFIYHLWISLLNRSRTIPFDVAAASPLKLQLFTYKELKLATNDFDESNVIGKGGSGTVFRGITRDGKLFAVKRLDNLSIQTETEFQNELQILGGLKSSFLVTLLGYCVEKNHRFLIYEYMPNKSLQELLFNEDGDSCLNWERRFGIILDVAKALEFMHFGCDPPVIHGDIKPSNVLLDSEFRAKISDFGLSRVKVEGGYGVDLFSQELSGNFGGESTPQTAIGTPTHHEVDFALALQASSSSKNSRTSRNIKEMSLNSMSLAMDGETKGKEVSNDVVLSCEDHEFDQGKEMNLLSPNSVLDLGKGSKQWGRDWWWKQEGSGELCSKDYVREWIGSQIDTANPDWDDDKKVITTPELGVSTRT…
AT2G45590.1	AthRLCKXI-2	Arabidopsis thaliana	1	683	277	MPSRLSPPDIPPLQPTPTVSDGHHRFQTLPLIIAGSLTLTGVLLILVTLLIYRRLYRNRTAPSDLISNSKSPQHYQCRRFSYSQLRRATNSFSESTHLGHGGFGSVYKADFPSGGDSLAVKVMDTSAGSLQGEREFHNELSLSSHLIGSPHVVSLLGFSSDRRGRKLILVYELMANRSLQDALLDRKCVELMDWNKRFEIATDIAKGIEFLHHCCDPIIIHGDIKPSNILLDSDFKAKIGDFGLARVKSEDFDTRILIEEEDKSKDVVEDNGSILEETESVITVFEEGNNVVNLSPETCGISVLTETVASPGEKSGLSPENCAVSILTVEVGAASPAMASIPSPETCAISVLTDTGLSPESSKLKVGSKRDWWWKQDNNGGSRGGIESGSVKDYVMEWI…
AT4G25390.1	AthRLCKXI-3	Arabidopsis thaliana	1	651	263	MPSRSISAPVPVLAPAPIVSSLVPAAPSGHQNKTTRIFPPFVVAGAGAGFSLFITLSVCFCKFSRKRSSPPAENASSSPRRPSPREFSYSSLRRATGSFSQANRLGQGGFGVVFRGTISGGENVAVKVMDSGSLQGEGEFQNELFFAAKLDSPHVVPVIGFSHDRKRRRLLLVYKLMDNGNLQDALLHRRCPELMDWNRRFLVAVNIADGIKHLHSLEPPVIHGDIKPSNVLLDSLFSAKIADFGLARLKAEQVEISVAPERDGDGSMVEEVESVVTTVTGYEDFNFGLVDQSPESVAKVPGSVSASPEATTVVSVSPEMGEKTDEDGGSVVVMKKGKESESKDWWWKQESNVERGRVKEYVMQWIGSEVKKERPSRSDWIEAAALSSSSSKKLEKKTS…
AT5G51770.1	AthRLCKXI-4	Arabidopsis thaliana	1	654	254	MPSRTLPSPAPVNSPFSSSVTPHHETTTTRIFPPLAAVGFSLFITLSICFCKFNRKRRSPAAVASSSTPPQKQPLHEFSYSSLRKATASFSPENRLGQGGFGSVFRGTLSPSSGGGNVAVKVMDSGSLQGEREFQNELFFAGKLDSPHVVSVIGFSRRRRSRLILVYELMDIGNLQDALLHRRSPELMIWNRRFLVAIDIAKGIEHLHSLNPCVIHGDLKPSNVLLDRFFSAKISDFGLARLKSEHVEVKVVSESDVVEDYGSVVEEVESVVTNTTGCDESNFGFTDQSPVPLSSPEMVEQVPMTSPETVVSVSPEMGEKGSVLEVGNVVRSKDWWWKQEGNVGRGKGKEYVMQWIGSEVKEERQSSDWIAETAEGGKKVEKKKSSKRLEWWLSLDEEK…
evm_27.model.AmTr_v1.0_scaffold00001.420	AtrRLCKXI-1	Amborella trichocarpa	1	683	220	MAFRGREKRKETEKEAARPPACPPLYTEASVQTLSLSLRRCNEGALAVVTTMPLRRSLSAAPPPRRLLVAESKHHHRRLRPIPLGPLLAGTAAIFLALLLLVMLVLFLYRRKLASRCGKTVPADAKLRKFSYRALCRATSSFSPTCKLGQGGFGAVFRGTLPSGHDIAVKLMDAGSLQGEREFQNELSVAPALCSSPLVVAPLGFCSHGHRRLLVYDYMHNRSLQYALLDRKGPELAAWPKRLSIARDIAHALHFLHAACDPPIVHGDIKPSNVLLDAQFTARLADFGLARLKTEPSASPNPPLDGCSPEPDASPDPLASPSGAPLPADCKSVDQETELEEKTSVFSDNTSIDSGTTPKPGCRNKSKDWWWRQESGVKEEYVMKWIGTEIKKDPLRASG…
evm_27.model.AmTr_v1.0_scaffold00019.3	AtrRLCKXI-2	Amborella trichocarpa	1	741	354	MASRPIPASTTHLSKTKFRILTLCLALTASGLFLIGLIIILFYLYKTLFSKPSKTSPFDSSTSANRLHHFSYNELKLATNSWTNELGRGSTGSVFMGSLKDGRQVAVKKLRPDMPLCEREFQNELSILAGLNSPFIVSLLGYCIDKKRRLLVYEHLPNKSLQEALFSSPMVLDWEKRFKIIIDIAEALGFLHLQCDPPIVHGDIKPSNVLLDSNFRAKVSDFGLSRVKNEGEFGIDLFSQELVGKSQELWKSQELIGKSQELWKSQDLGKNCRGKPKSEISDHTVNQVAETANLASDTEVDFALALQASCSHSRLELSPKNCDFNGFSTNGEDGLASNLKGKEVSIEPEDSEDELCSFDHSKELSNASPVDTKQWGKDWWWRQDGSGELCSRDYVMEWI…
Bradi3g22887.1.p	BdiRLCKXI-1	Brachypodium distachyon	1	688	258	MPSRQPPLPSPPLPSPLAAHHHSRLRRLHSLAVAAAAAAAALLVVALALALLLLWLRRRKRRAAAARSKEGAERLERLSYRQLRRATGGFAAGGKLGQGGFGPVFRGALPPPRGGHGVGRPVAVKVMDAAGSLQGEREFHNEIAIASHLRATAAASSSSPDPDAAARSGDKARDSILLPFAYSMPTRTEGRARRMMLVYELMPNGSLQDALLGRRCPELVAEWPRRLAVARDVAAALHYLHSVLKPPVVHGDVKPSNVLLDTDLRARLADFGLAHVNSDPDPDCKLESGAIAEGGDVNGNADAGCDDDVSVMAESTVTTTVDGEGNVAPKSPEDDEGFTLASPAEAASTSGFDQTSVDSGMNSRSCNGVGSRTGGATSSGTGSDWWWRQDNGGSSNGVK…
Bradi1g67942.2.p	BdiRLCKXI-2	Brachypodium distachyon	1	668	222	MPSRQPPPPDASPPPAAAAAAAVVAEHRSHGRHQPPAFALAPAAASAAAALILAALALFVWLRRGRKRAAASAGARTQPATALRRLSYQQLRRATGSFAAGSKLGQGGFGPVFRGALPKSGQPVAVKVMNAAGSLQGEREFHNELSLASHLIGCGHGSTPSILLPFAYSLSAHPCRRRMMLVYELMPNGSLQDALLGKRCPQLVSQWPRRLAVARDVAAALHYLHLVVHPPVIHGDVKPSNVLLDGDLRARLSDFGLARIKSEEEEEEELESGVLGNIGFGNENPSGGCNDDVSVAGESTPAIVMNGEDNATKSPEDDDGFTAASHAEVASTSGCDKTSVGSGFNGRSCNSGGAAASGARSDWWWRQDNGGGGGVKDYVMEWIRSEIKKERPKSDWIAG…
Bradi3g19560.1.p	BdiRLCKXI-3	Brachypodium distachyon	1	645	236	MPSSRILQALPPPTAPPPPPSSSKSHRHVLLAAATAAAATSGMLLLLLILLHALRRRRRRNPTLPFSPPPQATPARPLRRYSRRALRRATGGFHASRLLGRGAASPVYLATFPDASLAAVKTCSSPHELHLLASLPADSPRSIVSLLGYSSSSPRAGADGQPSLLLVFEYLPQGSLQGALFGDGGAQGGGFLLDWPRRLTVVRDVARALAFLHAECQPPVVHGDLKPSNVLLDADFRAKLADFGLARFKTLDQEDAIGGAALTSGPAADDFMSQELGEAGDLSATAASAAMKADAKEEYSSCPAARGAWGKEWWWKQDGSGELDSRDYVAEWIGSQICPERNPDWADDIHDDHKNSPSATDENAASAASPDEDKKNAIDSGASKGGEKKEANQMREWWK…
Bol021740	BolRLCKXI-1	Brassica oleracea capitata	1	681	299	MPSRPSPPVHNRLQTLPVILTGSLALTGALLVLLTILLYRKLSRNRTAPSDASPQHYQCRRFSYSQLRRATNSFSDSSQLGHGGFGTVYKADLPSGVSLAVKVMDSSAGALQGEREFHNELSLSSRLASSPNVVSLLGFSSDRRNRRLVLVYELMPNRSLQEALLGPLKCEELMDWRKRFEIATDVAKGIEFLHHRCDPPIIHGDVKPSNVLLDSDFKAKIGDFGLARVKSEALVSGGGDETRILIEEDDDGKRKEDDNGSILEECESVITLFEEGNAVNLSPENDCGSSVFTASPGGGLIQSPENCAVSVLTETSPGQALIPSPENCAVSVLTASPGQALIPSSENCAVTSPGGASPEQMSVESGGKQKVGSRRDWWWKQDNNGGSRGVVESGSVKDY…
Bol042231	BolRLCKXI-2	Brassica oleracea capitata	0	607	239	MPSRAISAPAPVASPPLSHQAHHDKTTRTFPPLTVAGAGACFSLFITLSVCFCKSSRKRPPPPPGAPSSSSHPPREFSYSTLRRATASFSPANRLGQGGFGAVFRGTLSSGENVAVKVMDSGSLQGEAEFQNELFFAAKLDSPHVVPVIGFSHDRKRRRLLLVYRLMDNGNLQDALLHRRCPELMDWSKRFSVAVNVAEGIEHLHGLERPVIHGDIKPSNVLLDKLFSAKIADFGLARVKPEHVEIAVAPESNGGGGGGGVEEELESVITTATGYEDFNFGPVKQSPPVTGSSPEMGVAPLESPETVVSASPEMGEDVVLKKGKDWWWKQESNAERGKVKEYVMQWIGSEVKKERPSSVDWIESVARTASSSSSSKKLEKKSSKRLEWWLSLEEESENK…
Bol028074	BolRLCKXI-3	Brassica oleracea capitata	0	607	203	MPSRALPSPSPANLPPSTHHETTTRISPPLISAAVGLSLFFTLSLCFCKSNRKRRSSAAVVSSSTPPQKPPLQEFSYSTLRRATASFSPENKLGQGGFGSVFRGDLPRSSIGGSVVAVKVMDSGSLQGEREFQNELLFAGKLDSPRVVSVVGFSRDRKRRRLALVYEMMENGNLQDALLHRKAPELTEWKRRFRVAVDVARGIEHLHGLNPPVIHGDLKPSNVLLDRGFNAKIADFGLARVRSEQVTVTVNDESNDVESVMTNTTESNFEFADQSPVSVCKVNESPETTATSVSVSPEMEVKRNGKEMENRDWWWKQEGGGGGGGGKVEDYVTQWIGSEVKKEWIAETSEAASLSSAKMEKKKSSKRLEWWLSLDEEDKKTKKKKNRRMVREWWKDEYR…
Brara.D02755.1.p	BraRLCKXI-1	Brassica rapa FPsc	1	702	313	MPSPPSPPVHNRFQTLPIILTGSLALTGALLVLLTILLYRKLSRNRTAPSDASPQHYQCRRFSYSQLRRATNSFSDSSQLGHGGFGTVYKADLPNGTSLAVKVMDSSAGSLQGEREFHNELSLSSHLTASPHVVSLLGFSSDRRNRRLVLVYELMPNRSLQEALLGALKCEELMDWRKRFEIAIDVAKGIEFLHHRCDPAIIHGDVKPSNVLLDSDFKAKIGDFGLARVKSESLALVSGGGDETRILIEEDDDDGKRKEDDNGSILEECESVITLFEEGNAVSFSPENGCGSSVCTASPGGVFIQSPENCGVSVLTASPGQALIPSPENGCGSSVFTASPGPALIQSPENCDVSVLTETSPGQALIPSPENCAVTSPGGASPEVGLEQMSVGSGKQKVG…
Brara.C01464.1.p	BraRLCKXI-2	Brassica rapa FPsc	0	610	199	MPSRAIPSPSPANLPSSTHHDTTTRISPPLISAAVGLSLFFTLSLCFCKSNRKRRSSAAVVSSSTPPQKPPLHEFSYSTLRRATTSFSPENKLGQGGFGSVFRGNLPRSSIGGSVVVAVKVMDSGSLQGEREFQNELFFAGKLDSPRVVSVVGFSRDLKRRRLALVYEMMENGNLQDALLHRKAPELMEWKRRFLVAVDVARGIEHLHGLNPPVIHGDLKPSNVLLDRGFNAKIADFGLARVRSEQVAVTVNDESNDVESVMTNTTESNFEFADQSPVSVCKVNESPETTATSVSVSPEMEVVKRNGKEMENRDWWWKQEGGGGGGGGKVEDYVTQWIGSEVKKEWIAETSEAASLSSGKMEKKKSSKRLEWWLSLDEEDKKKKKKNRRMVREWWKDEN…
Brara.K01411.1.p	BraRLCKXI-3	Brassica rapa FPsc	0	609	242	MPSRAISAPSPVAPPPLSHHHDKTTRTFPPLTVAGAGACFSLFITLSVCFCKSSRKRQPPPPGDPSSSSSSSHPPREFSYSTLRRATASFSPANRLGQGGFGAVFRGTFSSGENVAVKVMDSGSLQGEAEFQNELFFAARLDSPHVVPVIGFSHDRKRRRLLLVYRLMDNGNLQDALLHRRCPELMDWGKRFSVAVNVAEGIEHLHGLERPVIHGDIKPSNVLLDKLFSAKIADFGLARVKPEHVEIITVAAESNGGGGGGGVEEELESVITTATGYEDFNFGLVKQSPPVTGSSPEMGVAPLESPETVVSGSPEMGEDAVLKKGKDWWWKQESNAERGKVKEYVMQWIGSEVKKERPSSVDWIESVARTASSSSSSKKLEKKTSKRLEWWLSLEEESE…
Brara.B02388.1.p	BraRLCKXI-4	Brassica rapa FPsc	1	674	290	MPSRQNPIQPKPFNNNRTGALFLILTVSSSLLIFLAIIYFIYHLWTSLLNRSRTIPFFDVASSPPSKLQLFSYKELKLATNDFDESNVIGKGGSGTVFRGITRDGKLFAVKRLDSLSLQSETEFQNELQILGGLKSSFLVTLLGYCVEKDHHRFLVYEYMPNKSLQELLFNEEGSCLSWERRFGIILDVAKALDFMHFGCDPPVIHGDIKPSNVLLDSEFRAKISDFGLSRVKVEEGGGYGGVDLFSQELSESTPQTGVGTPTHHHEVDFSLALQASSSSKNSRTSRNIKGMHLNSMSLAMEEGEGKGKEVEEENEFEQSKEMSVSPNSVLDLGKQWGRNWWWKQEGSGELCSKDYVREWIGSQIHTENPDWDDDGKKITVSSSTPELGVSTRTVDKVE…
Brast03G108300.1.p	BstRLCKXI-1	Brachypodium stacei	1	681	256	MPSRQPPLPPPPLPSPLAAHHSRIRRLHSLAVAAAAAAAALVVAALALALLLLWLRRRKRRAAARAKEGAERLERLSYRQLRRATGGFAAGGKLGQGGFGPVFRGALPPPRGGHGVGRPVAVKVMDAAGSLQGEREFHNEIAIASHLRAASSSSPGPDAAARPGDEARDSILLPFAYSMPTRSEGRARRMMLVYELMPNGSLQDALLGRRCPELVAEWPRRLAVARDVAAALHYLHSVLKPPVVHGDVKPSNVLLDTDLRARLADFGLAHVNSDPDPDCKLESGAIAEGGDVNGNTDAGCDDDVSVMAESIVTTTVDGEANVAPKSPEDDEGFTLASPAEVASTSGFDQTSVDSGMNSRSCNGVGSRTGGATSSGTGSDWWWRQDNGGSSNGVKDYVME…
Brast02G117400.1.p	BstRLCKXI-2	Brachypodium stacei	1	662	235	MPSRQPPPPDASPPPAAAAAASVVADHRSHGRHHPPAFAVAPAAASAAAALILAAFALFVWLRRGRKRAAASAGARTQPATALRRLSYQQLRRATGSFAAGSKLGQGGFGPVFRGALPKSGQPVAVKVMNAAGSLQGEREFHNELSLASHLIGCGHGSTPSILLPFAYSLSAHPCRRRMMLVYELMPNGSLQDALLGKRCPQLVSEWPRRLAVARDVAAALHYLHLVVHPPVIHGDVKPSNVLLDGDLRACLSDFGLARIKSEEEELESGVLGDNGVGNENPSGGCNDDVSVAGESRPAIVMNGEDNATKSPEDDDGFTTASHAEVASTSGCDKTSVGSGFNGRSCNSGGAAASGARSDWWWRQDIGGGGGGGVKDYVMEWIRSEIKKERPKSDWIAGA…
Brast03G073800.1.p	BstRLCKXI-3	Brachypodium stacei	1	626	223	MPSRLLQSLPPPTAPPSPSSSKSHHRHALLLAATAAAAATSGMLLILLLILLHALRRRRRRRNPMLPFPPPPLPSAPARPLRRYSRRALRRATGGFHPSRLLGRGAASPVYLATFPDASLAAVKTCSSPHELRLLASLPAESPRNNVVSLLGYSSRSAADGQPSLLLVFEYLPQGSLQGALFGDAGCFLDWPRRLAVARDVARALAFLHAECRPPVVHGDLKPSNVLLDAGFRAKLADFGLARFKAPEDVGGPAAGDDFFSQELGEEAGDLPSAAMKAGAKEEDPSSSPAPAWGKEWWWKQDGSGELDSRDYVAEWIGSQICPERNPDWADDDINDDHKNAASAASPEDKKNAPGCDGNNVIGRAGKGGEKKEGNEMREWWKEEFFEEMSKKGGGGGSF…
Bostr.25993s0215.1.p	BstrRLCKXI-1	Boechera stricta	1	691	285	MPSRHSPPDIPPLPPTTTVSDRHHRFQTLPLIIAGSLTLTGVLLILFTLLLYRKLYKNRTAPSDLISNSKSPQHYQCRCFSYSQLRRATNSFSESTQLGHGGFGSVYKADFPSGGDSLAVKVMDTSAGSLQGEREFHNELSLSSHLIGSPHIVSLLGFSSDRRGRRLILVYELMANRSLQDALLDRKCEELMDWNKRFEIATDIAKGIEFLHHCCDPIIIHGDIKPSNILLDSDFKAKIGDFGLARVKSEDLDTRILIEEEDKKNDDVDDNGSVLEETESVITVFEEGNNVVNLSPENCGISVLTETALSPGEKSGLSPENCAVSVLTVEVGAASPGLTSIPSPETCGISVLTETGLSPGAPSGLSPEGTKLKVGSKRDWWWKQDNNGGSRGEIESGSV…
Bostr.7867s0348.1.p	BstrRLCKXI-2	Boechera stricta	0	635	257	MPSRSILAPAPATLATAPDKTTQIFPPLAVAGAGAGFSFFITLSVCFCKFSRKRSSSPAENASSSPRKPPPSEFSYSTLRRATGSFSPANRLGQGGFGVVFRGTISGGKNVAVKVMGSGSLQGEGEFQNELFFASKLDSPHVVPVLGFSHDRKRRRWLLVYKLMDNGNLQDALLHRRCPELMDWKRRFLVAVNIAEGIEHLHSLEPPVIHGDIKPSNVLLDHLYSAKIADFGLARLKPEQVEITVAPERDGDGSMVEEVESVITAVTGYEDFNFGLVDQSPESVAKVPGSVTASPETTTVVSVSPEMGEKTDEDGGSVVIKKGKEIESKEWWWKQEGNVERGKVKEYVMQWIGSEVKKERPSSTDWIEATASSPSSSKKLEKKTSKRLDWWLSLEEEDE…
Bostr.15774s0323.1.p	BstrRLCKXI-3	Boechera stricta	0	630	266	MPSRTLPSPSPVNSAFSSSVTPHHERTTTRIIIFSPLTAKPPLEEFSYSSLRKATACFSPDNRLGQGGFGSVFRGTFSPSTGGNVAVKVMDSGSLQGEREFQNELFFSGKIDSPHVVSVIGFSQDRRRRRLILVYELMVNGNLQDALLHRRSPELMIWNRRFLVAIDIAKGIEHLHSLNPSVIHGDLKPSNVLLDRFFSAKISDFGLARLKSEQVEVVVASESDEVKLEVEDYGSVVEEVESVLTNTTGYDESNFGFTDQSPVSVYKVPLSSPETGQVPMASPETAVSVSPEMVEKVSVLEIGNVGKSKDWWWKQEGNVGRGKGKDYVMQWIGSEVKKERPSSDWIAETAEAAMKVEKKKSSKRLEWWLSLDEDKEKEKKKKLRMVRVWWKDEYRKELA…
Bostr.20129s0421.1.p	BstrRLCKXI-4	Boechera stricta	1	706	325	MPSRPNPIRPKLFINRTKTLFLILTISSSLVIFFAILYFIYHLWFSLLNRSRTIPFDVVASPLKLQLFSYKELKLATNDFDESNVIGKGGSGTVFRGITRDGKLFAVKRLDNLSIQTETEFQNELQILGGLKSSFLVTLLGYCVEKNHRFLIYEYMPNKSLQELLFNEDGDSCLNWERRFSIILDVAKALEFMHFGCDPPVIHGDIKPSNVLLDSEFRAKISDFGLSRVKVEGGYGVDLFSQDLGKSQELSGTFGGESTPQTAIGTPTPHEVDFALALQASSSSKNSRTSRNIKGMNLNSMSLAMEGETKGKEVSNDGDDSKVNHVVLSCEDHEFDQGKEMNLSPNSVLDLGKGSKQWGRDWWWKQEGSGELSSKDYVREWIGSQIDTANPDWDDEKKI…
Ciclev10019199m	CclRLCKXI-1	Citrus clementina	1	662	255	MPSRSVFSVSLPPPLPMPSMMAPPVIHHRRHNHQAHFLPAILAGTLVLTCFILIIITIFTYRKLYRNRTAPSDLKSPNHNHCRRFSYNLIRRATASFSPSNRLGHGGFGSVYKAVVPSSSQPLAVKILDSSGSLQGEREFHNELSLASSLDCPHIVSLLGFASDRRGRRLVLIYELMENRSLQDALLDRKCEELMEWNKRFEIAIDIAKGLEYLHHSCEPPVIHGDIKPSNILLDGDFKAKIGDFGLARLKTEDLMIEGECVKKRDVNEDNGSILEETESVVTAYEESAGGGNGVDRSPESCVVRVFDAEVSPETDTVTLSPEVGVDKGSAAEGCFDKISVESGKDLNGNCKKGGSRRDWWWKQDNGAGSESGRVKDYVMEWIGSEIKKERPKNEWVAS…
Ciclev10004535m	CclRLCKXI-2	Citrus clementina	0	637	244	MPSRQIPESQPLISPSHHPHHHSSAVIPASSTAAAFSLLLLLTFCFRKKLTQKRTAPSDSRPPHRFSYSVLRRAADSFSPSRLLGQGGFGSVFHATLHDQSVAVKVMDSGSLQGEREFYNELYFASLLEQDDHVVSVLGFSSNPKRHRMLLVYELMSNGNLQDALLHKKPPELMEWCKRFSIAVDIAKGIAYLHSLNPPVIHGDIKPSNILLDHNFCAKISDFGLARLKSVGENQNQADGENKNKAAELESNCGAAVEDCGSVVETESVNTTTTATAFEDLSVGIDQSPETFLKMTQKQTQSTEALEKKASVDENVKEDVKVKEYVIEWIGTAIGNERPKSDWIGRDTGSSSSVGGKVDRKKSRKRLDWWVSLDEDKEENVKNLKRERRRRPAREWWKE…
Carub.0004s2823.1.p	CruRLCKXI-1	Capsella rubella	1	690	286	MPSRHSPPDIPPLPPTTNAHHRFQTLPLIIAGSLTLTGLLLILFTLLLYRRLYKNRTAPSDLLSNSKSPQHYQCRRFSYSQLRRATNSFSHSTHLGHGGFGSVYKADFPSGGGDSLAVKVMDTSAGSLQGEREFHNELSLSSHFIGSPHIVSLLGFSSDRRGRRLILVYELMANRSLQDALLDRKCEELMDWNKRFEIATDIAKGIEFLHHSCDPIIIHGDIKPSNILLDSDFKAKIGDFGLARLKSEDLDTRILIEEDEKRKDLVEDNGSIREETESVITVFEDGNNVLNLSPENCGISVLTETAVSPGEKSRLSPENSAVSVLTVEVGAASPGMTSIPSPETCAISVLTDTGVSPGAASGLSPGSSKLKVGSKRDWWWKQETNGGSRGTESGSVKDY…
Carub.0007s1562.1.p	CruRLCKXI-2	Capsella rubella	0	515	252	MDSGSLQGEGEFQNELFFASKLDSPHVVPVLGFSHDRKRQRLLLVYKLMDNGNLQDALLHRRCPELMDWNRRFLVAVNIADGIEHLHSLEPPVIHGDIKPSNVLLDQLFSAKIADFGLARLKPEQVEITVAPERDGDGSMAEEVESVITTVTGYEDFNFGLVDQSPESVPKVPGSVTASPETTTVVSVSPEMGEKTDDDGGSVIIKKGKEIESKEWWWKQEGNVERGKVKEYVMQWIGSEVKKERPSSTDWIEASSKKLEKKTSKRLDWWLSLEEEDEKKKKKKRRMVSEWWKDEYRRELAKKKKKKKKKDTLESELCSDDGSSSVSQWRRGSGSSIDWWLDGLSGERWSRGRGNSHDSVSGEIAKSSGISSTPSMRGTVCYAAPEYCNLDNNVSEKCD…
Carub.0008s1179.1.p	CruRLCKXI-3	Capsella rubella	1	665	258	MPSRTLPSPAPVNSPFSSSVTPHHERSTTTRIIIISPLTVVGFSFFVTLSLCFCKFNRKKRRSPAAVTSSSSPPQKPPLQEFSYSSLRKATDFFSPENRLGQGGFGSVFRGTLSPSSGGNVAVKVMDSGSLQGEREFQNELFFSGKIDSPHVVSVIGFSKDRRRRRLILVYELMDNGNLQDALLHRRSPELMVWKQRFLVAVDIAKGLEHLHGLCPAVIHGDLKPSNVLLDRFFSAKISDFGLARLKSEQVEVVVASESDDVKLEVEDCGSVVEEVESVVTNNTGYDESNFGFTDQSPVSVYKVPLSSPETGHVPMTSPETAVSVSPEMVEKVVGLEVGNVGKSKDWWWKQEGNVGRGKGKDYVMQWIGSEVKKERPSSDWIAERAEAAKKIEKKKSSK…
Carub.0002s2666.1.p	CruRLCKXI-4	Capsella rubella	1	706	317	MPSRPNPTRPKLFINRTKTLFLILTISSSLVIFFAILYFIYHLWISLLNRSRTIPFDVAASPLKLQIFSYKELKLATNDFDESNVIGRGGSGTVFRGITRDGKLFAVKRLDSLSLQTEAEFQNELQILGGLKSSFLVTLLGYCVEKNHKFLIYEYMPNKSLQELLFNEAGDSCLNWGMRFSIILDVAKALEFMHFGCDPPVIHGDIKPSNVLLDSEFRAKISDFGLSRVKVEGAYGVDLFSQDLGKSQELSATFGGESTPQTAIGTPTHHEVDFALALQASSSSKTSRTSRNIKGMDLNSMSLAMEGETKGKEVSNDGHDHDSKANHVVLSCEDHEFDQSKEMNLSPNSVLDLGKGSSKQWGRDWWWKQEGSGELCSKDYVREWIGSQIDTANPDWDDE…
Cucsa.362920.1	CsaRLCKXI-1	Cucumis sativus	1	654	262	MSSLSAAPPPLIVHHHHPPHHRPTRLFIILATSLTASLLILLFIVFLLYRKLSRNRTAPSETHQENPHKLPRRFSYSLLRRATASFSPSNRLGHGGFGSVYKAVLPSGLSVAVKIMDSPGSLQGEREFHNELSIASVLDNPNIVSLLGHSSDRRRRRLILVYELMPNRSLQDALFDRKCPELMPWRKRFEISLRIASALQYLHHFCNPPVIHGDIKPSNILLDADFEAKIGDFGLARLKSEEEDCGGGGDDGGRVREVIGDNGSILEETESVLTSGFEENIGMDRLPDSCVVTVLDSPEMVATLGTDKVSLSEGNFDRISVESGKERKKGGSGRDWWWKQETAVDGSESGRVKDYVMEWIGNEIKKDRPKSEWVESESSVASSSGKMEQKKQKRRLEWW…
Cucsa.251230.1	CsaRLCKXI-2	Cucumis sativus	1	692	298	MPSRIISSPSPSPSSLQTHHHPLSSHILPPIVAASTAAFSLFLFLIILFRKLTRKRTAPADSKPPHRFSYSLLRRATESFSPSRRLGQGGFGSVYYGTLPQTHKEIAVKLMDSGSLQGEREFQNELFFASKIDSSFVVSVLGFCSDQKRRRMLLVYELLHNGNLQDALLHRKCPELMEWKKRFSVAVDIAKGLEHLHGLDPPVIHGDIKPSNVLLDHCFSAKIGDFGLSRLKLENSPFEVEVKVKGGVEEEKKERKEEHESNRGCVVEDCGSVAEEAESVTTGFEEFNVGVDQSPESFLRIPVSETSPETVDVTSPETALGVAAMASPSEGAFDRASFENGKEPNSVEKKSIKNSISGKDWWWKQENGVGTSGNVKEYVMEWIGSEIKRERPKSEWIAA…
orange1.1g046097m	CsiRLCKXI-1	Citrus sinensis	1	603	212	MPSMMAPPVIHHRRHNHQAHFLPAILAGTLVLTCFILIIITIFTYRKLYRNRTAPSDLKSPNHNHCRRFSYNLIRRATASFSPSNRLGHGGFGSVYKAVVPSSSQPLAVKILDSSGSLQGEREFHNELSLASSLDCPHIVSLLGFASDRRGRRLVLIYELMENRSLQDALLDRKCEELMEWNKRFEIAIDIAKGLEYLHHSCEPPVIHGDIKPSNILLDGDFKAKIGDFGLARLKTEDLMIEGECVKKRDVNEDNGSILEETESVVTAYEESAGGGNGVDRSPESCVVRVFDAEGGSRRDWWWKQDNGAGSESGRVKDYVMEWIGSEIKKERPKNEWVASPSSTENNGSSSKLEMKKDRIRKKEKNRKPREWWKEEFCEELTKKKKKRGLNSSNVGEMW…
orange1.1g036407m	CsiRLCKXI-2	Citrus sinensis	0	576	244	PPHRFSYSVLRRAADSFSPSRLLGQGGFGSVFHATLHDQSVAVKVMDSGSLQGEREFYNELYFASLLEQDDHVVSVLGFSSNPKRHRMLLVYELMSNGNLQDALLHKKPPELMEWCKRFSIAVDIAKGIAYLHSLNPPVIHGDIKPSNILLDHNFCAKISDFGLARLKSVGENQNQADGENKNKAAELESNCGAAVEDCGSVVETESVNTTTTATAFEDLSVGIDQSPETFLKMTQKQTQSTEALEKKASVDENVKEDVKVKEYVIEWIGTAIGNERPKSDWIGRDTGSSSSVGGKVDRKKSRKRLDWWVSLDEDKEENVKNLKRERRRRPAREWWKEEYCEELAKKKKKKKRALGTNSDDDWWPRDEELYVERKKKSKTRSRSRSSIGSLDWWLEGFS…
orange1.1g005033m	CsiRLCKXI-3	Citrus sinensis	1	718	323	MPSRPLSPSSYNNLAKPSFVNKTRVLFLILTISSSVVIVFTFLYFLYHLWYNLVNRSRTIPFDSNAPLKLQRFTYKELKNATNDFDEANVIGKGGSGTVFLGIARDGKLLAIKRLDTFSLQTEREFQNELQILGGLRSPFLVTLLGYCMERNKRILVYEYMPNKSLQEMLFSDGNLVLKWSQRFEIIMDVAKALEFLHFGCDPPVIHGDIKPSNVLLDSDCRGKVSDFGLSRIKVEGEFGMDLFSQDLGKSQELWKSQELSGNLATATETPAISTPVDSAHEVDFALALQASSSSNNSRCYNVRALNLNSLNYNANIASESEVKSGNGKGKEVSGVDLGAVDWTSKFVAYEDELSSVDHSKELNVNANSVNDEAASTKQWGKDWWWRQDGSGELCSKDY…
DCAR_006885	DcaRLCKXI-1	Daucus carota	1	674	269	MSSPPYPLLPVTFPAPEPPLHHHHHSPVIPSVAAALTSLGLLILCAIIYRKLSSKKTAPADLKTPHPFTYATLKRATSSFSLSNRLGQGGFGSVYKGVLPSGLQVAVKQMDASGSLQGEREFHNELSLASRIDTTCCPHVVSILGFSSEQQRIRSRSQKSRSQKRKLLLVYEYMQNGSLQDALLYRKCCELMNWNVRFRIIVDIAKGIEYLHSCCDPPIVHGDIKPSNVLLDCDFNAKIADFGLAKVLGQDEIVETFIECGEVEEGLDKGKSRENGSGFGEDNGSIVEETESVMTEEVVVNVDQSPESFVRVLDVEASPSEGLEKGSVSESCLDRISVDSGNRRAIGRKKSGSGRDWWWKQDNSGCGSESGRVKDYVMEWIGSEIKKERPKKDWIATPS…
DCAR_018137	DcaRLCKXI-2	Daucus carota	1	623	239	MPSRYVSSRRLLQYSATAHHHHKPHLLAPLLAVAAATLIILIAFIFHYFRKLAHKTTLINTTSTGPHRFSYSTLRRATSSFSTRNLLGQGGSGSVYSGKINKQNVAVKVMDAGSLQGEREFQNELFLAAKFESYYILSLVGFCLDRQRRRMLLVYERMTNGSLQKCLLQCKSVELDCWKIRFLIAVDVAKGLEYLHHGCDPPVIHGDIKPSNILLDDDFNAKIGDFGLASLKMKDFAVIQMEEKDSVINGSTCNELDFGLDQSPESCVTLTITEELTEGGSPFEENSGRVDGESGMETVNGEMKKDLWRKQDDDVVEQGVVKDYVMEWIGNAIRKEEPKNDWNGGSSKPGVMGKSERKKKSKRRLDWWVSLDEEKNIKKDKRRPAREWWKEEYCEELSR…
DCAR_009412	DcaRLCKXI-3	Daucus carota	1	598	210	MPRHFPAPSPAPPLSSATTTATQHHVLLPPITVAFSFLIALTLCFRKFTHKRTSPSTTSTSPRRFSYASLRRATASFSPSRRLGQGGFGSVYSGTLSNGVKVAVKVMDSGSLQGEREFQNELFLASKFSSEFVLALIGFSSDRKRRRMVLVYELMENGSLQDCLFHRKCGELKDWKTRFSIAVDVAKGLEYLHYCCDPPVIHGDIKPSNILLDCEFKAKIGDFGLAVVKPEGIEVRKEFINEDNESVMEEEVENNREFDGDSVLSGNELVNVKSKKSGAGKDWWWKQDNGGNGSSRVKDYVTEWIGSEIKKEPPKMELGGGESRVIRKPERKKSRRTLDWWVSLDEEKSLKKEKRRPAREWWREEYSEELAKKKKKKKKEGNMNDDINEEEWWQRDDDD…
DCAR_021371	DcaRLCKXI-4	Daucus carota	1	715	332	MPSRQNLPQNHHQDAKLSALFLTIVIFASLVIFLSFIYFIYYLWYSLVHHSKTSPYDSPNFLVKLQKFTFKELKEATNGFSSSNSIGRGGSGAVYRGILKDGKTVAIKFLDSVSFEGDPEFQNELQILGGLKSPFIVLLLGYCVEKNKRLVVYEYLPNKSLQESLFSEAGLCLSWVRRYNIILDIARALQFLHLECDPPVIHGDVKPSNVLLDSEFRAKLSDFGLSRFKIEEGEFGVDLFSQDFGKSQELSGNLAIAGGETPPTGTPEESVNEVDFSLALQASSSRKNGIRSTNNVSGLRSSSFDCNDIGSNYNDTKNKNIKGKEVMNLDDAGKDSNKFADYDCEACSVDLSKEFNSSDAMIVEDNVVGKKQWGRDWWWRQEGTGELCSKDYVTEWIGS…
Eucgr.E01348.1.p	EgrRLCKXI-1	Eucalyptus grandis	1	696	286	MPPPPPPPPPPPAAHHRRDLRPHLPAVLAGAASFSLLLLFLALLLSVFLYRRFSRARTAPADSKSPRRHPAEQDEEQHHHQLRRFSYSLLRRSTSSFSPASLLGHGAFGSVHKALLPSHPSPLAVKLMSSPSAAASASAAAAATSDREFRNELSLATVLNGSPHIVSIHGYSTNRRGNRLLLVYEFMQNRSLQDALFDKKCAELAEWRRRFDIAADVARGLEYLHHCCDPPVIHGDIKPSNVLLDSEFRAKIGDFGLARLKTEEIMEEGDNVDGGVENGNVIILEEDNNGSILEELESVATGCDEGSSRCCAEQSPESCVIRVLDSEESPEVAAVSPEMGLERGSASEGCFDGTSIESGKDVNRANAGGAEKKGNSRSNWWWRQDNGGGSESGRVKDYV…
Eucgr.K00180.1.p	EgrRLCKXI-2	Eucalyptus grandis	1	686	280	MSSPPAPPSSPEPAPQRLLPGGGHHAAAPPRVFTPLVASAAAFSCLLLLVVLFRKLTRKRTAPAEDSKPPYRFPYAALRRSTGAFAAANRLGQGGFGSVFSGAPLPPVNKPIAVKLMDSGSLQGEREFQNELFFGGILNSPYTLPALGFSFNKKRRRMLIVYELMANGNLQDALLHRKCPELMEWKKRVSVAVDIAKGIEYLHSLDPPIIHGDIKPSNVLLDQHFSAKIGDFGLARLKSENQCEITVLESDLGKANGGSEANKVEVESNGAGAAAEDAGSVLEDTESVATTAVEEFNAGSVDQSPESFVRIPISETSPEAVTASPQTMGGLATTSPEANFDKSSVDSGKRSYKGMMKSVSGKDWWWKQDNGAPGTGVVKDYVMEWIGTEIKKERPKSDW…
Eucgr.F03967.1.p	EgrRLCKXI-3	Eucalyptus grandis	1	677	290	MPSRSFPPSPGLAGPSSFNRNEVLFLVLTISSSLVIILTILYLLYHFYHSIANGPRTIPFDSSAPLKIERFSYKELKSATSDFDEANMIGKGGSGTVFKGVLKDGKLVAVKRLDAMSLETEREFQNELQILGGLRSPFLINLLGYCVEKNKRILVYEYMPNRSLQELLFGEGDSSSSLSWERRFAIILDVARALEFLHLGCDPPVIHGDVKPSNVLLDSELRAKVSDFGLSRMKIEGEYGVDMFSQDLGKSQDLWKSQELSGTLTAETPAIATPVEQAECVPEVDFALALQASSSSKNSRTCYTVKALNLNSVSYNASIGTESDLKGGNGKGKEVSVVDVASDEWNKKFVPYDDYVMEWIGSQICPTDPDWYDDRKNIPGKSDINNSSLPLDKLEDANE…
Thhalv10001343m	EsaRLCKXI-1	Eutrema salsugineum	1	687	263	MPSRHSPPDVSPLPTMVSDGHHRFQTLPLIIPGSLTLIGALLILFTILLYRRLYRNRTAPSDLISKSPQHYQCRRFSYTQLRRATNSFSESTQLGHGGFGSVYKADLPSGNSLAVKVMDSSTGSLQGEREFHNELSLSSHLISSPHVVSLLGFSSDRRGRRLILVYELMANRSLQDALLDRKCEQLMDWNKRFEIATDIAKGIEFLHHYCEPAIIHGDIKPSNILLDSDFKAKIGDFGLARVKSEDFDTRIQIEEEERRKDVAEDNGSILEEAESVITVFEESNVANMSPETGVSPGSASVLSPENCGISVLTAEAGASPGPALIPSPENYTVSILTASPGAESGLSPEVGLEKESVSESCLEQMSVESSKQKVVSKRDWWWKHDNNGERIESGSVKDY…
Thhalv10015950m	EsaRLCKXI-2	Eutrema salsugineum	0	750	275	MTQSVKDFLIFESVIEKKKTIFVERKKKKPKETKNFLPVYGSDSTNQISMPSRAIPSPAPVNPPSSAHHESTTRIFPPLMAAGVGFSLFITLSACFCKFNRKRRSSAAVDSSSTPPQRPPLHEFSYSSLRKATASFSPENKLGQGGFGSVYRGNLPKSAGGNVAVKVMDSGSLQGEREFENELFFAGKLDSPHVVSVIGFSQDPKRRRRRLILVYELMENGNLQDALLHRKPPELMEWNRRFLVAIDIAKGVEHLHGLNPPVIHGDLKPSNILLDRVFAAKIADFGLARLKSDLVKVTVASENDEIRFESNGSVVEDVESVVTNTTGYEESNFGFTDQSPVSVYKAPGSVGASPETIQVPLTSPETTTSVSISPEMGEKGSVFEVKRNGKEMENKDWWW…
Thhalv10018204m	EsaRLCKXI-3	Eutrema salsugineum	1	708	326	MPSRPNPPRPKLFINRTRVVFLILTISSSLVIFFAILYFIYHLWNSLLNRSRTIPFSDVGASPSKLQLFSYKELKLATNDFDESNVIGKGGSGTVFRGITRDGKLFAVKRLDNLSLQTETEFQNELQILGGLKSSLLVTLLGYCVEKNLRFLIYEYMPNKSLQELLFNEDGDSCLSWERRFSIVLDVAKALEFMHFGCDPPVIHGDIKPSNVLLDSEFKAKISDFGLSRVKVEGGYGVDLFSQDLGKSQELSGNFGGESTPQTGFATPTHHEVDFALALALQASSSSKNSRTSRNIKAMNLNSMSLAIEGETKGKEVSNDADDDSKVNHIVLSCEDHEFDQSKEMNLSPNSVLDLGKGSKQWGRDWWWKQEGSGELCSKDYVREWIGSQIHTANPDWED…
gene13366-v1.0-hybrid.t1	FveRLCKXI-1	Fragaria vesca	1	633	253	MRPITQSPAPSPSSSYLPPQPNLVVPLAGAATTAFSLLLFLLVCFRKITRNRTAPEADSKPPHRFSYSLLRRATDSFSPTRRLGQGGSGSVFLGTLPHTGKDVAVKLMDSGSLQSEREFQNELFFASMFDSEHVISVLGFSSDRKRRRMLLVYEFMGNGNLQDALLRKKCPELMEWKKRFSIMVDIAKGLSYLHGLDPPVVHGDVKPSNVLLDRCFNVKIADFGLARLKSEIHVAVGEDVKKEKSDGVVVVEGNGVEDYGSVVEETESVCASLSVTTAGFEELNLGADQSPVPVSPETPVTASPEENVDKEGGEKLSVNKDWWMRQENGSCVKDYVIEWIGNEIGNERPTAAASSSEMLGKGEKKKSKKRKGKRLEWWMSMEESGKVSSKEKRRPAREW…
gene15828-v1.0-hybrid.t1	FveRLCKXI-2	Fragaria vesca	1	718	326	MPARPFPPSSPQLPIVSPPNFFTKTRVLFLALTISASLVIISSIVYFVYHLWHSLVDRAKTIPFDSSAPLKLERFSFKELKNASNDFDSANVIGKGGSGTVFRGILKCGKLIAIKKLDALNLQTEREFQNELQILGGLRSPFLVTLLGYCVEKDFRILVYEYMPNRSLQESLFGEGVLSLGWERRFEIITDVARALEFLHLGCDPPVIHGDIKPSNILLDFDNRAKISDFGLSRIKVDGEFGVDMFSQDLGKSQELSGNFAVDTSPAIGTPVESSNEVDFALALQASSSSKNSRKCCNVKALNLNSVNYNANIACESEVKSSDAKGKEVSSVDFGGDDWNNRFVPYEDELDSIDHSKDLGFTAGSAVDEAEDAKQWGKDWWWKQDGSGELCSKDYVTEW…
Glyma.07G082600.1.p	GmaRLCKXI-1	Glycine max	1	633	246	MPSRPPPLSPPATAASHRRQIILCGAIGGALFLTALIISVTIFIYRKLSYSRTAPFEHNQRRFSYSVLRRATNSFSPSTKLGHGGFGSVHKATLPSGQTVALKVMDSPGSLQGEREFHNELTLCSNLKSPFVIALLGFSSDRRGKKLVLVYELMPNRSLQDALLDRRCPELMSWGKRFDIAVSVAMGLEYLHHECDPPVIHGDIKPSNVLLDRDFRAKIGDFGLARVKNVEDLEMVDEKKKDEEFSVLEGESVVDVDRSPESCPVRVAEYSDASPVGGDKLSVVSDGGGCFESVDSGSVSVNVNKKKCGGGGSGRDWWWRQESGGGGESGRVKDYVMEWIGSEIKKEEPKSEWVDSCSSSSPKVENGNENEKNKKKKERKRLDWWASLDEEKVKGKAKK…
Glyma.10G241500.1.p	GmaRLCKXI-2	Glycine max	1	575	205	MPSRQLSTLAPPPNHHNHRVSTPLVAFTASVCSVFFLLLLCFRKRKRTTPSSDSDSNPPHPFSYPVLRRATNSFSTRLGHGGFGPVFSGTLAGEPVAVKLMDSASLQGEREFHNELLFASRLRSPLVVPAIGFSSDPKRRRFLLVYHLMHNGNLHDALLRRKTPHLTLWKNRFSIILDVAKGILYLHSLDPPIIHGDIKPSNILLDNSFSAKLADFGLARLKSEIEEFKLKREEKKKEESESDAGSELETQSVNTEQSFDDAGRQNTASDYVKDWIGKEVKKERPNEVKKNGYAVAAASSSGIVEKKKSSRKKLEWWESMDDSGVLKKEKRRQAREWWKEEYSEELSRKKKKKKKKKKKKRKGNDDDGDNNVEVDDVYGDAHGYKREKNRSRKSGGSVD…
Glyma.09G150100.1.p	GmaRLCKXI-3	Glycine max	1	782	292	MPSRQLSTSPDIPDPYPFPQQPPRHHHHHHFLTPLLAATVSTCSLLLLLILFCHRTLTRKRATTHLPSPAATSPPHRLSFSVLRRATNSFSTRLGHGGFGPVFAGTLAGAPVAVKLMDSNTNHQQGEREFHNELFFASKLLSRHVITATHFSSDPKRRHFLLVYELMQNGNLQDALLHRKCPELLNWNTRFSIILNVGKGIHFLHSYDPPVIHGDIKPSNVLLDRDFWPRIGDFGLARLSSDTPRFEVEVLECGSVDNDEEKMKTKKKEEEEEVVVVDDCGSVESAHSVFMEEGDMGVEQSPSPEMAAMTSPETNLAVAEASPGFEKGSAQSEKEGVKKINEKGLKSNSVRDWWWKHEDEVGVGEGKKVKDYVMEWIGRDVNKERVKSGIELENVEIGK…
Glyma.16G201500.1.p	GmaRLCKXI-4	Glycine max	1	679	286	MPSRQLSTPSDTPHPLPPPRHHHHHHHHFLTPLLAATVSTCSLFLLLLLFCHRTLTRKRATTYPPSPATTSPPHRLSFSVLRRATNSFSTRLGHGGFGPVFAGTLAGAPVAVKLMDSATNHHQGEREFHNELFFASKLLSRHVITATHFCSDPKRRRFLLVYELMHNGNLQDALLHRKCPELSNWNTRFSIILNIAKGVHFLHSCDPPVIHGDIKPSNVLLDRDFSPRIGDFGLARLSSETPRFEIEVLECGSVDNEEKMKKKEEEEEVVVVVADDCGSVESAHSVFMEDGGLGVEQSPSPEMAAMTSPETGLAVSAAEASPGFEKGSVQSEKEGVKKINGRGLKSNSVRDWWWKHENEVGVGESKKVKDYVMEWIGRDVNKERVKNGIEYGDVVVGKE…
Glyma.13G370700.1.p	GmaRLCKXI-5	Glycine max	1	712	323	MPSRPFPPTNPTKTKALFLALTISACVVIFCSILYFLYHLWHSLVHRAKTIPFDASAPLKLQRFSYKDLKQATNGFDTANVIGKGGSGTVFRGILKDGKLIAIKRLDTLSLQSEREFQNELQILGGLRSPFLVTLLGYCVEKNKRVLVYEYMPNRSLQESLFGDDGGGLSLSWGSRFCIMLDVARALEFLHLGCDPPVIHGDIKPSNVLIDSEWRGKISDFGLSRIKVEGEFGVDLFSQDLGRSQDLWKSQELSGNLTAETPPALGTPVENVSEVDFALALQASSSSKNSRTCFNVKALNLNSLNYNANIATETEIRSVNAKGKEVSALDRDDWNGKFFPCDDELSSIDYSKELTVSASPLVDDEKANGKQWGKDWWWRQDGSGELCSKDYVMEWIGSQ…
Glyma.15G002900.1.p	GmaRLCKXI-6	Glycine max	1	712	325	MPSRPFPPTNPTKTKALFLALTISACVVIFCSILYFLYHLWHSLVHRAKTIPFDASAPLKLQRFSYKDLKQATNGFDTANVIGKGGSGTVFRGILKDGKLIAIKRLDALSLQSEREFQNELQILGGLRSPFLVTLLGYCVEKNRRVLVYEYIPNRSLQESLFGDEGMSLSWESRLCIILDVARALEFLHLGCDPPVIHGDIKPSNVLIDSEWRGKISDFGLSRIKVEGEFGVDLFSQDLGRSQDLWKSQELSGNLTNLTAETPAIGTPIESVSEVDFALALQASSSSKNSRTCFNVKALNLNSLNYNANIASETEIRSVNAKGKEISALDRDDWNGKFFPCDDELSSIDYSKELTVSASPLVDDEKANGKQWGKDWWWRQDGSGELCSKDYVMEWIGSQ…
Gorai.006G066000.1	GraRLCKXI-1	Gossypium raimondii	1	645	243	MMPRSLPPLQQPPLTHHRPLPIRLILPPIVAFTAAFSILLVLSLCLRKIRRERTVPADSKPPYRFSYSVLRRATSSFSVSQRLGQGGFGSVYRATISNNLHHDHRRSKNIQTVAVKVMDTSSLQGEREFQNELFFVSKLNSSLVVPVLGFSHDRKRRRMLLVYELMPNGNLQDALLHRKCPELMNWKQRFSVAVDIAKGVEYLHGLDPPVIHGDIKPSNILLDQYFSAKIADFGLARLKSEEVKLEIAEDHGSIAETESVATGFEDYGSIAENSEVVTVAVSPPAVATSPEIMEKGSVSVSEGNFDRASVENGKELVNGGGKQSGGSSSDWWWKQDMGAVGESGKVKDYVMEWIGSEIKKERPSNDWITSVASSSYEMKAKSGEKKNKKSKKRLEWWVS…
Gorai.007G093100.1	GraRLCKXI-2	Gossypium raimondii	1	652	224	MPSRFSPPEFAAETPPQHHRHLHRNIHLLPPLLAAAVTITIILLTVLTILIYRKLSRNRTAPSESSSHRHCRRFSYSLLRRATSSFSPSNRLGHGGFGSVYKGTLPSSPQPLAVKVMNSTDSLQGEREFHNELSLSRALDSPYIVPLIGFSSDSRRRRFVLVYELMENRSVQDALLDRKCEELMGWSRRFCVISDVAKGLEYLHHFCDPPVIHGDIKPSNILLDGDFNAKIGDFGLARLKTEDLIEGLEEGEVLRKKDVEDNGSILEETESVLTGFEEGASLTVADSHRSPESCVLRVLDSEASPALSPEVGLEKGSVLSEGLFDKVSVESGRDLAGHKKGGSRRDWWWKQDPGVGSESGRVKDYVMEWIGNEIKKERPKNEWLTSPSSVDNINDSKVS…
Gorai.008G282500.1	GraRLCKXI-3	Gossypium raimondii	0	646	258	MGRSIPPLPAPPLQQPPLIYHQSPLPARLIFPPVAAVSASFSILLILSLCLRKIRRQRTNPAHSKPPHRYSYSVLRRATSSFSDSRRLGQGGFGSVYRATINNSNGNRTVAVKVMDAGSLQGEREFQNELFFASKLDSSLVVSVHGFSYDRKRRRMLLVYELMPNGNLQDALLHRKCPELMKWKQRFSIAVDIAKGLDYLHGLDPPIIHGDIKPSNILLDQNFSAKIADFGLARLKSEEIKVEIAEDYGSVAETESIATGIEEFNFPVDQSPVSVTGSPLNAEVVMAVVSPEPVAASPDIGSVSEGIFDKASVESGIELTNAGKHNNAAAAEESDEVKDYVMEWIGTEIKERPTSDWIASVAASSSSKTNAKSEMKKNKSKRRLEWWVSMEEDKEKNVK…
Gorai.009G123100.1	GraRLCKXI-4	Gossypium raimondii	1	718	327	MPSRPLPPGPNLPRPSFLNKTRVIFLVLTISSSAVILFTIIYFLYHLWNSLSNRARTIPFDSSAPLKLQRFCYKELKNATNDFDDANIIGKGGSGTVFRGIVRDGKLFAIKRLDTLSLQTEREFQNELQILGGLRSPFLVTLLGYCVEKNKRLLVYEYMPNKSLQESLFGDGHLSMNWQRRFDVILDVAKALEFLHFGCDPPVIHGDIKPSNVLLDCDYRAKISDFGLSRIKVEGEFGLDLFSQDFGRSQELSGTLGGTTGEHTPAIGTPVESNNTEVDFALALQASSSSKNSKKCYNVRALSLNSSNYNANLASESDCKGGVNGKGKEVTCVDDWNTKFVPYDDEFCSIDHSKELNSSANLGADEVAVAMPTSVKQWGKDWWWRQDGSGELCSKDYVM…
Kaladp0093s0051.1.p	KfeRLCKXI-1	Kalanchoe fedtschenkoi	1	677	283	MPSRQPEPPFSPPPLVHRHHFHHLDLIILILAVTLLLSVLTFAFFFFHFLSRKRNATAPSDLKPPHRYSFSLLRRATSSFSTSNRLGQGGFGSVYKGTLPTGQNVAVKVMDTGTLQGEREFNNELSLATRIENSTEVLPILGFSSDNKRQRLVLVYELMSNGSLQDALLHRKPPELMLWKVRFDIAKDIVHGIHFLHHLCDPPVIHGDIKPSNILLDCGFRAKISDFGLAKVKNDDDSHVVEVVEEDGGAANPYSNPADETTKIGEGIREDNLSMMEETQSVVTGIEEEVCEGNEAVLSPENGGKNVESEASPSEMLEKGSVSEGYFDKYSVDSGRDLMTGSVSKKFGPKKSISGRDWWWKQDNNGVSESGRVKDYVMEWIGNEIKKERPKREWSSSSG…
Kaladp0055s0372.1.p	KfeRLCKXI-2	Kalanchoe fedtschenkoi	0	640	258	MPSRQPTPINTPSSSPQPTPTHFPLTPPIAAGAGLCSALVLCLLLCKKLRWRHAKRASASDSSPPRPRRYSYAALKKATSNFSDAKRVGQGGFGSVYVGSVHKQQVAVKLMDSGSLQGEREFQNELLVAEKLDSAYVLTLLGFASSRKHMALVYEYMCNGSLQDALFVKKDARVRVWECRFRIALDVARGIEYLHGCDPPVVHCDVKPSNVLLDGGMRAKIGDFGLARFKAAEEAAAAAAAAGVEMEDRASVVEETESVTTMTTVGMDDFSLCMDQSPESVLKGLSCLSDEQSPMRSEAVAFPKISEEGSTGGCDEAESGKEVKERVVEGGDGAVKEYVMEWIGAEIKGERPKSGWVGDSSRNEAKGRAEKKKKKKHSDWWVSLDEEKSSKKAKTKRRP…
Kaladp1222s0030.1.p	KfeRLCKXI-3	Kalanchoe fedtschenkoi	1	679	299	MPSRHLSSSSKSSSSGLFIIAIILTVTVVATFLVFYLLFRLRRARTILVHSHSSRPAPRRFPYAHLHAATHAFSPRNAIGKGASATVYRGVLPCGKSVAIKLVDQAASASALAEFRNELRVLAALASPYVVPLLGYCVKNSHRILVYQYMPNRSLQEALFDDSGVSSGLSWDQRFRIVQDVARALAYLHLGCDPPVIHGDVKPSNVLLDMDFRARVSDFGLSRFKEEPNDLEEEEDFGPPFSQELSGNVTSPAPAATAEAATPVGSSSHYSYNEVDFAQALQASASTKSGYMLKDHLVIEDYVDEIGQGRKREVVLEGWSGGQGHCHGDEFPGAGEEEGEARQWGKDWWWRQDGSGELCSKDYVTEWIGSQICPNATTLNHGWDDEDGGKPTRHHSPPA…
Kalax.0032s0066.1.p	KlaRLCKXI-1	Kalanchoe laxiflora	1	677	273	MLSRQPKPPSSPPPPPHLVHRHLDVIILVLAVTLLLSLSTVAFFLLFRYLSRRRNATAPSDLKPPHRYSFSLLRRATSSFSASSRLGQGGFGCVYKGTLPTGQNVAVKVMDTGTLQGEREFNNELSLARKIGNSVEVLTALGFSSDNKRQRLVLLYELMSNGSLQDALLHRKPPELMLWNLRFRIAKDVVDGIYYLHHLCDPPVIHGDIKPGNILLDCGFRAKISDFGLARVKGDDDSHVVEVVEEDAAAGAGKPSSNAADEKRKLGEEEIKEDHQSAVEEAESVVTGIEEGVCEGNEAVLSSENGGKVVESEPAASEILPKGSVSERRFDKYRVDSGKDLMTGSVSKKFGLKRSISEKDWWWKQVNYGGFDQPGRVKDNVMEWIGNEIKKERLKRVWN…
Kalax.0099s0076.1.p	KlaRLCKXI-2	Kalanchoe laxiflora	1	694	272	MPSRQPNPPSSSPPPPPHLVHRHLDVIILVLVLAVTLLLSLSTVAFFLLFRYLSRRRNATAPSDLKPPHRYSFSLLRRATSSFSASNRLGQGGFGSVYKGTLPTGQNVAVKVMDTGTLQGEREFNNELSLARKIGNSAEVLTALGFSSDNKRQRLVLLYELMSNGSLQDALLHRKPPELMLWNLRFRIAKDVVDGIYYLHHLCDPPVIHGDIKPGNILLDCRFRAKISDFGLARVKGDDDSHVVEVVEEDAAAGAGKPSSNAADEKRKLGEEEIKEDHQSAVEEAESVVTGIEEGVCEGNEAALSPENGGKVVESEPAASEILPKGSVSERRFDKYRVDSGKDLMTGSVSKKFGLKRSISEKDWWWKQVNYGGFDQPGRVKDNVMEWIGNEIKKERLKR…
Kalax.0017s0043.1.p	KlaRLCKXI-3	Kalanchoe laxiflora	1	677	283	MPSRQPEPPSSPPPLVHRHHFHHLDLIILIFAVTLLLSVFTFAFFFFHFLSRKRNATAPSDLKPPHRYSFSLLRRATSSFSTSNRLGQGGFGSVYKGTLPTGQNVAVKVMDTGTLQGEREFNNELSLATRIENSTEVLPILGFSSDNKRQRLVLVYELMSNGSLQDALLHRKPPELMLWKVRFDIAKDIVHGIHFLHHLCDPPVIHGDIKPSNILLDCGFRAKISDFGLAKVKNDDDSHVVEVVEEDGGAANPYSNPADETTKIGEGIREDNLSIMEETQSVVTGIEEEVCEGNEAVLSPENGGKIVESEASPSEMLEKGSVSEGYFDKYSVDSGRDLMTGSVSKKFGPKKSISGRDWWWKQDNNGASESGRVKDYVMEWIGNEIKKERPKREWSSSSG…
Kalax.1677s0002.1.p	KlaRLCKXI-4	Kalanchoe laxiflora	1	677	283	MPSRQPEPPFSPPPLVHRHHFHHLDLIILILAVTLLLSVFTFAFFFFHFLSRKRNATAPSDLKPPHRYSFSLLRRATSSFSTSNRLGQGGFGSVYKGTLPTGQNVAVKVMDTGTLQGEREFNNELSLATRIENSTEVLPILGFSSDNKRQRLVLVYELMSNGSLQDALLHRKPPELMLWKVRFDIAKDIVHGIHFLHHLCDPPVIHGDIKPSNILLDCGFRAKISDFGLAKVKNDDDSHVVEVVEEDGGAANPYSNPADETTKIGEGIREDNLSMVEETQSVVTGIEEEVCEGNEAVLSPENGGKNVESEASPSEMLEKGSVSEGYFDKYSVDSGRDLMTGSVSKKFGPKKSISGRDWWWKQDNNGVSESGRVKDYVMEWIGNEIKKERPKREWSSSSG…
Kalax.0277s0062.1.p	KlaRLCKXI-5	Kalanchoe laxiflora	0	636	254	MPSRQPTPINTPSSSPQPTPTHFPLTPPIAAGAGLCSALVLCLLLCKKFRWRHAKRASASDSSPPRPRRYSYATLKKATSNFSDAKRVGQGGFGSVYVGSVHKQQVAVKLMDSGSLQGEREFQNELLVAEKLDSVYVLTLLGFASSRKHMALVYEYMCNGSLQDALFVKKDARVRVWECRFRIALDVARGIEYLHGCDPPVVHCDVKPSNVLLDGGMRAKIGDFGLARFKAAEEAAAAGVEMEDKASVVEETESVTTMTTVGMDDFSVCMDQSPESVLKGLSCLSDEQSPLRSEAVAFPKISEEGSTAGCDEAESGKEVKERVVEGGDGAVKEYVMEWIGAEIKGERPKSGWVGDSSRNEAKGRAEKKKKKKHSDWWVSLDEEKSSKKAKTKRRPAREW…
Kalax.0858s0007.1.p	KlaRLCKXI-6	Kalanchoe laxiflora	0	637	255	MPSRQPTPINTPSSSPQPTPTHFPLTPPIAAGAGLCSALVLCLLLCKKLRWRHAKRASASDSSPPRPRRYSYAALKKATSNFSDAKRVGQGGFGSVYVGSVHKQQVAVKLMDSGSLQGEREFQNELLVAEKLDSAYVLTLLGFASSRKHMALVYEYMCNGSLQDALFVKKDARVRVWECRFRIALDVARGIEYLHGCDPPVVHCDVKPSNVLLDGGMRAKIGDFGLARFKAAEEAAAAAGVEMEDRASVVEETESVTTMTTVGMDDFSLCMDQSPESVLKGLSCLSDEQSPMRSEAVAFPKISEEGSTGGCDEAESGKEVKERVVEGGDGAVKEYVMEWIGAEIKGERPKSGWVGDSSRNEAKGRAEKKKKKKHSDWWVSLDEEKSSKKAKTKRRPARE…
Kalax.0666s0012.1.p	KlaRLCKXI-7	Kalanchoe laxiflora	1	679	299	MPSRHLSSSSKSSSSGLFIIAVILTVTVVATFLVFYLLFRLRRARTILVHSHSSRPAPRRFPYAHLHAATHAFSPRNAIGKGASATVYRGVLPCGKSVAIKLVDQAASASALAEFRNELRVLAALASPYVVPLLGYCVKNSHRILVYQYMPNRSLQEALFDDSGVSSGLSWDQRFRIVQDVARALAYLHLECDPPVIHGDVKPSNVLLDMDFRARVSDFGLSRFKEEPNDLEEEEDFGPPFSQELSGNVTSPAPAATAEAATPVGSSSHYSYNEVDFAQALQASASTKSGYMLKDHLVIEDYVDEIGQGRKREVVLEGWSGGQGHCHGDEFPGAGEEEGEARQWGKDWWWRQDGSGELCSKDYVTEWIGSQICPNPTTLNHGWDDEDGGKPTSNHSPPV…
Kalax.0203s0029.1.p	KlaRLCKXI-8	Kalanchoe laxiflora	1	679	299	MPSRHLSSSSKSSSSGLFIIAVILTVTVVATFLVFYLLFRLRRARTILVHSHSSRPAPRRFPYAHLHAATHAFSPRNAIGKGASATVYRGVLPCGKSVAIKLVDQAASASAHAEFRNELRVLAALASPYVVPLLGFCVKNSHRILVYQYMPNRSLQEALFDDSGVSSGLSWDQRFRIVQDVARALAYLHLECDPPVIHGDVKPSNVLLDMDFRARVSDFGLSRFKEEPNDLEEEEDFGPPFSQELSGNVTSPAPAATAEAATPVGSSSHYSYNEVDFAQALQASASTKSGYMLKDHLVIEDYVDEIGEGRKREVVLEGWSGGQGHCHGDEFSGAGEEEGEARQWGKDWWWRQDGSGELCSKDYVTEWIGSQICPNATTLNHCWDDEDGGKPTSNHSPLA…
Lus10041395	LusRLCKXI-1	Linum usitatissimum	1	668	265	MPSRRLLSLPPPEHHHRTHHNTHLPAILAGSLAFALISLLFLFVFLYRKLSRHRTAPTSSSSDLKSPTHLQTTNQCRHFSYSLLRRATASFSTSNRLGHGGFGCVYKAVLSSSSSLAVKVMDPNGSLQGEREFHNELSIASSLDSPYIVSLLGYSTDRRKRKLVLVYELMENRSLQEALMDRKCEELMDWSKRYSVMTDVARGLEYLHHFCNPPVIHGDVKPSNILLDSDFNAKIGEFGLARLKTEEIAECAAGEDNGSILEEAAESVAATTGYEDSSAAAAAGVVLSPVSFSSKVLDSDASPEATARSVSEADRVSMESGRDLGNGGGKKGGSRRDWWWKQDNGVESESGRVKDYVMEWIGSEISKENRSKPEWNNLESPSSVDNSLLTATSLKIEKK…
Lus10027393	LusRLCKXI-2	Linum usitatissimum	0	656	273	MPSRSIPPLSPSPSPIIPHHHHHFPSKLLPPLGAATAAFSVFLIFAACFRKLTHKRTVPSDSKPPHRFPHSALRRATDGFSSSLRIGQGGFGSVYRGTLPEKQLVAVKVMDSGSLQGEREFQNELYFASKLDSPYVVTALGFSSDRKRRTMLLIYDLMPNGNLQDALLQRKCPELFDWKQRFSVVLDVARGLEYLHCLDPPVIHGDVKPSNVLLDQFFSAKIADFGLAWENQNQNKNGESEVQIGESEAKKAELAAEDCGSVIETESVTTTAAAFEELDQSPESFFPASATSPEAISASPETVPISPEVIVNIDKVNNVSDKKVAKSGSKEWWWKQSAEENAPVKDYVMEWIGTEIKRERPNNDWISSTPSTSNQKQQPISKKKKKKRLDWWVSLDEEK…
Lus10014361	LusRLCKXI-3	Linum usitatissimum	0	699	248	MPARALLSSPPLADDHFRPRPTTTSDLDRPSQQKAVSFSYPSQSPPPQSSSSPSSTSSTTSAIPSSSNYTVPAAKPAQSHSTLLSTNSSASPTRNSNSPPTTSTTLPSSAGGAATVFRAIAKDGKLYAVKRLDGDLTLHSEQEFQNELQILGGLKSPLLVTLLGYCVEKKHRLLVYEYMPNKSLQELLFGEDDGTDNVLSWERRFLVILDVSRALEFLHTGCDPPVIHGDIKPSNVLLDFDFKAKIADFGLSRVKRETELFSQDLMWKSQDLSGTLDPSNEEVVDFARALQASASGKGAAACNFNGGLKFSSMKGKEVSGDEHSKELNCGLVADQEEEELEDSGKQWGKDWWWRQDGNEELCSKDYVMEWIGSQISPSSNPNWEEEQDDHKSITPAAVV…
Lus10026069	LusRLCKXI-4	Linum usitatissimum	1	688	228	MPSRALLSSPPFADDHFRPRPTFPTKSKFLFLSLTISATAIIILTLLYFLYHLCHSFLLQLYRSGGQVRTIPFDAPLNKLKRFTYSELKLATNDFHDSSVIGRGGSATVFRAIAKDGKLYAVKRLDGDLTLHSEQEFQNELQILGGLKSSLLVTLLGYCVEKKHRLLVYEYMPNKSLQELLFGEDDGTGNVLSWERRFRVILDVSRALEFLHTGCDPPVIHGDVKPSNVLLDFDFKAKIADFGLSRVKRETELFSQDLMWKSQDLSGTLDPSNEEVVDFARALQASSSGKGAAACNFNGELNFNSVKGKEVPGDEHSKELNCGQEEEELEDNGKQWGKDWWWRQDGNEEFCSKDYVMEWIGSQISPSSNPNWEEEQGQDHKSITPAAVVVAAHLPTAEA…
MD02G1198700	MdoRLCKXI-1	Malus domestica	1	673	261	MPSRPPPSSPPNHHHHRRILLPLITVSITLTLVSLVVFLVFLYRKLSYNRTTPFDHHHSSATATPTATPSKKRDNNRRFSYALLRRATGSFSASNRLGHGGFGSVYKASLPSGQSLAVKLMNSNGSLQGEREFHNELSIALNLTNPHILSLLGFSTDRRGRKLLLVYELMPNRSLQEALLDRKCPELMVWKKRFSVVLDVARGLEYLHHVCDPPVIHGDVKPSNVLLDSDFNAKIGDFGLARLKTEAEEQGEHGGVVAVEEGQEEEEKESGGREKRDGDDNGSILEEESVSVSVSLSVVTGGLEEGRSPECSLVRIGDSDAAATSPEGGFDKVSVESEMDLGLGKRVKGSSGRDWWWKQDNVGGLGSESGRVKDYVMEWIGSEIKKERPKSEWVASPST…
MD12G1112300	MdoRLCKXI-2	Malus domestica	0	713	243	MKHGRKYRNEQLNNSKHFLLLPSNSSHRRNSQSDLFNELQSLHLYVVLVVPTMRQFLQSPSQSPAASPQPQPGVSTRLPHPIAAASATTAFSLLLFLVVCFRKITRKRTTPESDSKPPHRFSYSVLRRATDSFSPTRRLGQGGSGSVFFGTIPHTRQDVAVKLMDSGSLQSEREFQNELFLASKLDSSLVVSVLGFSSDPKRRRMVLVYEFMSNGNLQDALLKRKCPELMEWRKRFSIAVDVAKGLRYLHGLDPPLIHGDVKPSNVLLNGGFAAKIADFGLARLKSEDQVVIDIDDVPKKEELESNGGCDYGSVVEETESVTTAGFDDLNVGVDQSPVDLAKGPVSPETSVTPPSPVSPEGNLEEGGKQRVNKDWWWRQDSGVKDYVMEWIGNEIGNDR…
MD17G1223700	MdoRLCKXI-3	Malus domestica	1	715	322	MPSRHLPATTLRPPSFLTKTRILFLALTISATLVIISSIIYFLYHFWHSLVNRNKTIPFDSSDPLKLERFQYKELKNATSDFDAANVIGKGGSGTVFRGILKCGKLIAVKRLDALNLQSEREFQNELQILGGLRSPFLVTLLGYCVEKNNRILVYEYMPNRSLQESLFGEGLLSLGWERRFEIVLDVARALEFLHLGCDPPVIHGDIKPSNILLDFDYRAKISDFGLSRIKVEGEFGVDMFSQDLGKSQELWKSQDLSGNLAAETPAIGTPVESASEVDFALALQASSSSKNSKKSRNVKALNLNSVNYNANIACESDVKSSHAKGKEVSSVDFGGDDWNNRFVPYDDELSSIDHSKELNIIACNGVDDAEDTKQWGKDWWWKQDGSGELCSKDYVTEW…
Manes.05G043100.1.p	MesRLCKXI-1	Manihot esculenta	1	672	259	MPSRQRRSLLASPPLSNNHRRHHSQHHVKLLFPLLAGALTFTVLCFIIIIFFFYRKLSRNRTAPSDLKSPNHHQQQQQCRRFSYSLLRSATASFSPSNQLGHGGFGSVYKAILPPTNQPLAVKLMDPNGSLQGEREFHNELSLASSLHSPYIVSLLGFSSDRRRRKLILVYELMENRSLQEALLDRKCEELMDWRKRFDLVTDVAKGLEYLHHFCNPPVIHGDIKPSNIMLDLDFNAKIGDFGLARLKAEENVVEKKDAFVVAEDNGSILEEIESVVTGFEDSATAVGVDRSPESFAVRVLDSDASPEMVAPVSPEMGVDKGSVSEAGFDKLSVDSGKDLVNGGKKGGSRRDWWWKQDNGGGSESGRVKDYVMEWIGSEIKKARPSSEWIASPSSVENN…
Manes.06G140400.1.p	MesRLCKXI-2	Manihot esculenta	0	707	303	MPSRPTPPPLPESPPLFLPLVTPPPVATPSSTQFPHHHRPLSSRLLPPLSAATAAFSCLLVFVICFRKISRKRTVPSDSKPPHRFSYSTLRRATDSFNPSLRLGQGGFGSVFRGTLPNGKLVAIKVMDSGSLQGEREFQNELLFASKLESPYIVTALGFSSDRKHRTMLLIYELMPNGNLQDALLHRKCSELMQWKKRFSIVVDIAKGIEYLHCLDPPVIHGDIKPSNILLDQYFSAKIADFGLAWLKTDNQNQNQCEIKIEESDAGKMNGGSDLKKAELESNNGAPIEDYGSVVETESVTTGFEEFNLGVEQSPESYLRGPVSISATSPETGEAVSASPEAGGLALPSEGNFDGASIESGNELINGGKMMDRRMKSASGGDWWWKQENSGVMENGTVK…
Manes.04G102100.1.p	MesRLCKXI-3	Manihot esculenta	1	716	329	MPSRPLSPSYFYHHKPGFITKTRILFLTLTISASLVIIFTIFYFLYHLWYFLVNRSRTIPFDSGTPLKLQRFSYKELKVATNDFDDDNIIGKGGSGTVFRGIARDGKLYAIKRLDTLSLQSEREFQNELQILGALRSAFLVTLLGYCFEKNKRLLIYEYMPNKSLQELLFGDGHLSLSWDRRFSVILDVAKALEFLHLGCDPPVVHGDIKPSNVLLDFDFRAKISDFGLSRIKVDGEFGVDLFSQDLGKSQELWKSQELSGNLTSETPAIGTPVEPCQEVDFARALQASSSSKNSRNCYTVRALNVNSFNYNANIASESDVKVENGKGKEVSGVDVCGDDWNGKFVPCDDEPCSIDHSKELNTGSSVVDDSTCTKKWGKDWWWRQDGSGELCSKDYVME…
Manes.11G067000.1.p	MesRLCKXI-4	Manihot esculenta	1	713	319	MPSRPLAPSYLHHPRPGFITKARILFLTLTISASVVIIFTILYFLYHLWFSLVNRSRTIPFDSCTPLKLQKFSYKELRIATNDFDDDHIIGKGGSGTVFRGIARDGKLYAIKRLDTLSLQSEREFQNELQILGGLRSNFLVTLLGYCFEKNKRLLIYEYMPNKSLQELLFGEGHLGLSWDRRFEIILDVAKALEFLHLGCDPPVIHGDIKPSNVLLDFDFRAKISDFGLSRIKVEGEFGVDLFSQDLGKSQELWKSQELSGNFTSETPAVSTHLDSCQEVDFSLALQASSSKNNRTCYNVRALNVKSFNYNANIGNESDVKVGNGKGKEVSGGEDWNCKFMPYDEEPCSIDHSKELNCTTVSVVDDSSIGTKQWGKDWWWRQDGSGELCSKDYVMEWIG…
Migut.F00406.1.p	MguRLCKXI-1	Mimulus guttatus	1	711	311	MPSRQLLSPPPASHHRISHLLPPLAGGLTAAFSCLLLLILCFRRITKKRTAPAASDTDSKKPPYRLSYSALRRATSNFSPSLRLGQGGFGSVYRAELKPSRPLSKDSVFTSSHVAVKVMDSGSLQGEREFQNELLFSSKIDCKYVVSVTGFSSNPRRRRMLLIYELMENGSLQDCLFHKKSEELRNWDKRVSIALNIAKGLEYLHHYCDPPIIHGDIKPSNILLDRGFNAKIGDLGLARFKVEDNSNNIIIEGEAKKEGSFVNGVEDNGSVMEETESVITTSGFDEVNSVHHLIGIDKSPESVVVRVEASPESVAAVGVDLSPEAEVGPVVSPRTVAAMASPSDILEKTSVSEGNFDKSSIESGAERERSVWSKKKKSISGKDWWWKQDNGVDSESGKV…
Migut.D01127.1.p	MguRLCKXI-2	Mimulus guttatus	1	716	327	MDSRPKTTVVLLSITISASLIVLAAVLYFLHYLWYSLVRRSRTSPFSFDAAASPLNKLQRFTYRELKNATHNFTAANSIGKGGSGAVFRGILKDGKLVAVKLLDPNSLQCEHEFQNELKILGGLNKPCPLVVTLLGFCVEKNKRLVVYEYMPNRSLQESLFFDSNNNNNDVGCNNLRLNWSRRFCIILDVAKALSFLHLECDPPVIHGDVKPSNVLLDSNFGAKLSDFGLSRLKLDCEIGVDNLFSQDLGKSQEIFRSSNGTPPAIGTPMESCHENDEVDFASALQASASSRNGCKVYHNVMGVLPIASLNLKGKELLPGENENGGWNSKFVPYDDELSSVDHSKELSLNVGDDGNTNSNTNADSRAKQWGKDWWWRQDGSGELCSKDYVTEWIGSQIC…
Mapoly0140s0042.1.p	MpoRLCKXI-1	Marchantia polymorpha	1	927	527	MPTRQLFQTIPPPNSAPGLSVSKSNNKTLILGLAIGGGGGALIFLVAFFLVLYRKLRGSKTSPYEASTVKLQKFAYRELKLATENFNPTQRLGQGGFGVVYKGTLKNGKDVAVKKLDTTSLQGEREFQNEVSVIGRVNSPHIVSLLGYCVDGKKRLLVYEYMENGSLQEALFDEMYAASLDWNTRFKILLDTARGLAFLHYKCDPPIIHGDVKPSNILLDKHFCARIADFGLARLKSEETGPAVRSEEVEREHMERERIRYERIERERARRALRRREEAERKKAMGMAASPDVKSSDASPDKKSDASPEKRWEGTLEKSPLGRMDESSSMAASPKQSDYLKELTIAVDSSPAPSVQESIVPDEPAGADNYAAQGSPPTTVADEEVHQAEFSRSVQQSPL…
Medtr8g035560.1	MtrRLCKXI-1	Medicago truncatula	1	685	297	MPSRPPPPQPLPTIATITPPHHHHHRREFLIGGLIAAVIFLTAAIISLTIFLYRKLSHNRTTPVDQNHRRFSYSVLRRASNSFSTSTRLGHGGFGSVHKATLPSGETVALKVMDSPGSIQGEREFHNELSLCSNLRSPFILSLLGYSSDRSGRKLVLVYELMSNRSLQDALLDRRCDELMVWSNRFDVVVSVAKGLEYLHHECNPPVIHGDIKPSNVLLDREFRAKIGDFGLARVKCLEDSGMEMMVEEINHHHHHHEKKKKKDDFVVEDCSSVSVVEEFESAVSVTNTTAGNDIDRSPESCNVRVLVDSDASPEVAVVSQSSVVSDGCFDKFSIDSGNQRKRGGGGGGGSGRDWWWKQENNGGGSESGRVKDYVMEWIGSEIKKERPKSSEWVGSGSS…
Medtr0007s0390.1	MtrRLCKXI-2	Medicago truncatula	1	687	273	MLHRKLFQSQPSTSSSPQPPHHHRHHHHILIPLLAATTVLLTLLLLFTFLHRRRKKYTSPLTFTDDPPHRFSYSHLRRATNSFSTPLGHGGFGTVFSGTLSSQPIAVKLMDTDTEISPQINRSLDRIPSFYKNKHKKLIDTSFHQGEREFHNELFFASKLRSLYTIPPLGFSSDPKRRRFLLVYPLMQNGNLQDALLKRKCVELLNWKKRFEIVMDIAKGLCYLHCFDPPVIHGDVKPSNVLLDCDFNAKIGDFGLARLKSEPVRVEIEVLGVESDDEVKKGNGNDELEVVIDDCGSMESGHTGFFEEGGHLGTPVASPESVEMRMNMAMAMAASPGFDKVSEKSEKGKGLTSNSVRDWWWKQDNEVAGLTQVGEGKKVKDYVMDWIGREVKSEKSELE…
Medtr2g105260.1	MtrRLCKXI-3	Medicago truncatula	1	726	333	MPSRQLTSTTSNIFTKPKFLFIALTISASVVIFFSILYFLYHLWLSLVHRAKTIPFDASSPLKLQRFSYKELKVATNVFDTANIIGKGGSGTVFKGVLKDGKFIAIKRLDSLSLQSEREFQNELQILGGLRSPFLVTLLGYCVEKNKRVLVYEYMPNTSLQESLFGDECFGLSWERRFCIIMDVARALEFLHLGCDPPVIHGDIKPSNVLLDAEFRGKISDFGLSRIKVEGEFGVDLFSQDLGKSQDLWKSQDLSGNLTAETPVIGTPVESVSEVDFALALQASTSSKNSRSCLNVKALNLNSLNYNANIVGESESRNVNAKGKEISSLDTGGGGGGDDCWNTNKFVPYDDEFCSTDYSKDAYLVDEEKENGKQWGEDWWWRQDGSGELCSKDYVKEWI…
LOC_Os03g14710.1	OsaRLCKXI-1	Oryza sativa	1	680	228	MPSRRLLAAAASPPPAAEEKAVVDGLRGSHGARRHAAGSAVGAGVAAVVALVLVALGLGLFVWLRRGRKRGAGAGGGAAARMGVGVGVGARTQPAPALRRLSCQQLRRATGGFAAGSKLGQGGFGPVFRGALPRSGQAVAVKVMDAAGSLQGEREFHNELSLASHLLGCGHGHGSPSILLPFAYSLSAQPRRRRMMLVYELMPNGSLQDALLGKRCPELVSEWPRRLAVARDVAAALHYLHSVAQPPVIHGDVKPSNVLLDGELRARLSDFGLAQIKSEERDELESAAIEGNGNESSNPCGGCDDDMSVADENATAVAVNGEDNAAKSPEDDEGFTMASPAEAASTSGCDKTSVSSGLNGRSCNGGGAAASGAGNDWWWRQDNGGGSGGVKDYVMEWIR…
LOC_Os08g17320.1	OsaRLCKXI-2	Oryza sativa	1	635	227	MPSRLLQQLPPPPPPPPLNRRHHHLLLAASAAAATATALLLLLLLLLVALYLRSRRARRRSPTLPFSPPPAPARPLRRYSRRALRRATGGFHPSRLLGRGAASPVYLATFPDASLAAVKTCSSPHELHLLASLPESPRLVSLLGYSGPGGGADDRPLLLVFEYLPHGSLQAALFGDARDGRFLDWPRRLAVIRDVARALAFLHAECQPPVVHGDLKPSNVLLDADFRAKLADFGLARFKTPDAIAASGAGADDFMSQELGEAGELFSTACAAAAGGGVKADAKDESGPAAAWGKEWWWKQDGSGELDSRDYVAEWIGSQICPARNPDWADDNDGDANDNNKNSPSGTDEHAVAASPEDKKDADCNGNAGGGGDKKPEATKMREWWKEEFFEEMSKKGGS…
PAB00051377	PabRLCKXI-1	Picea abies	1	718	310	MSSRKLYPQRSVGSPPSASLFYGAHPDQLKAEDSNQSDANHQTLVLGLGALGVGMLVLIVFFVYLYYSRVKSNRTSPYDFSGVRLQRFSYRELKSATSSFDDSMKLGKGGFGVVYKGVLRNGKEVAVKKLDVSSLQGEREFQNELAIVGGLRSPFIVSLLGYCADGKRRLLVYEYMQNRSLQEALFEKDDLPLPGKLDWEKRFNIIIDVAQALAFLHLDCDPPIIHGDVKPSNVLLDGNFNARIADFGLARLKSDDMHLYHDMFSQDLGRSQELMGRSQDLLKSQDLAKIIGSKSELASDDESKIKSKHRYQGEGIIGRKMDIVAVDINKPTKEQPASSAQDVDANELHAKGKEIVSENLSVCGSGKLHHLFEADKDWPCPSEERTDWWSKELQAVPSD…
PAB00027248	PabRLCKXI-2	Picea abies	1	784	384	MPSRRLLYYPHSSYKTDNKHHQAQTHLKPNGRALIIGFGVLGVGVVIVVVLLLILWYNHLKSSRTSPYDLTAVRLQRFTYRELKASTRSFNSTHRLGKGGFGVVYKGVLRNGKEIAVKRMDITSLQGEREFQNELSIIGGLRSPFVVSLLGYCADRKRRLLVYEHMQNRSLQEALFENDSPSKLDWETRFKVILDIARALAFLHLECDPPIIHGDIKPSNVLLDARFNAKLADFGLARVKCDVDYGPELFSQDLGRSQEFQCRSQDLWKSQDLGKSQDLNISQDFNISYDLYKSQDIGRMNRDNANTKTDAVDYGEGSIGKLSGRRMVNFMDGDGLSPRSVDKESEVDFALALQLQHQASSSSKIEYCSDNGQVHEVVNSGDEDIGLHMKGKEIMAEGE…
Pahal.9G285500.1.p	PhaRLCKXI-1	Panicum hallii	1	706	250	MPSRQPPLPAPSSSAPSPAAALLHQQHRHHQRHLAVKAVAATAIVAVALVAALVTALWWRRRRKRAAAEPEGTKGTVRCLSYRQLRRATAGFAAGNKLGQGGFGPVFRGALPPEKGHGGRGRERPVAVKVMDAAGSLQGEREFHNEIAVASHLLSSGSASTSEEALCSNILLPFAYSMPACGGEARRPRRMMLVYDLMPNGSLQDALLGAGSRRHRDLVSEWPRRLAVARDVAAALRYLHSVVKPPVVHGDVKPSNVLLDADLKARLADFGLARVCSDPDPEGKPVSGVIAEGDGMIAGAYANGNPNGGCDDDVSVVAESTVTTTVNGEGNGAPKSPEDDEAFTSASPAEAASTSGFDRTSVDSGTNSRSCNGGSRTGGATASGTGSDWWWPQDNGAPN…
Pahal.9G530200.1.p	PhaRLCKXI-2	Panicum hallii	1	731	236	MVESQHTFRSPESAASLCGAPPRLSCPRLRLRLPGPLGRDWPLNLPPPPTPPPQHPAMPSRQPPPPAPSPTPAVAAAVVAADLRSRGGRHRRRASAAPAATAGASAAAALILAVAVALLLLWRRRRRRKLAAAAGAQPAAELRRLSYQHLRRATGGFAAGSKLGQGGFGPVFRGALPRSGQPVAVKVMDAAGSLQGEREFHNEVSLASHLLGCAAPGAPPSILLPFAYSLSAQPRRRRMMLVYELMPNGSLQDALLGKRCPEMVAEWPRRLAVARDVAAALHYLHSVVQPPVIHGDVKPSNVLLDADLRARLSDFGLARIRSEEEDELESGGIGADADGNGNPGGGCDEDVSVAGESMTAAAVNGEDNAAKSPEDDEAFTTASPAEAASTSGCDKTSVG…
Pp3c3_8250V3.1.p	PpaRLCKXI-1	Physcomitrella patens	1	769	377	MPPRRILQANAPYAYSPLLLSPDTVGHPNHHLALGLGLGCSLGVILVALVAALLVYHRLKTSRTNPYDLYTSKNLQKFSYRHLKRGTANFSEEQKLGQGGFGAVYKGRLRNGSEVAVKRIDVSSVQGEVAFQNEVSIVGRIASPHIVRLLGFCAQGPRRLLVYEFMGNRNLQETLFDEVYAVPLNWAMRLKIILNVAEALSYLHFKCDPPIIHGDVKPSNVLLDANFQAKLADFGLARVKTEESILDVQTQEVQREAIEKERIRYERVVRDRAKRQRRREEAEKKKMDDIRQANSVKGESMESFAFDPNPEGDRKSSASLFDGLSTEEETSGLTLESPCSKGGNNTPTSMARDSCCDHIPHCSDGVRGTALESPVSKEIRSDAEGDNFMSAEGETDLDK…
Pp3c13_4530V3.1.p	PpaRLCKXI-2	Physcomitrella patens	1	785	379	MAPRRVLQANVPPAYSPLGSPSNNVGYSNHHLALGLGLGCSLAVVVVAFFAALFIYRRLKTSRRSPYDRYTSKTLQKFSYRQLKKATASLSEAQKIGQGGFGAVYKGQLRNGTEIAVKRIDVSSVQGEVAFQNEVLLVGRINSPHVVRLLGFCAQGPRRLLVYEFMENRNLQEALFDEVYAVPLSWAMRFRIILNVAEALAFLHFKCDPPIIHGDVKPSNVLLDANYHAKLADFGLARVKTEESILEVQTLEAQREAIEKERMRYERIVRDRIKRRKRREEAERKNMDDARLGNSLKGESVESFAFDPNPQGDRKSSASLYDGLSTEEETSGLTLESPCSKVGNTTPTSIVRNSNCECIPRAPVKSDRVGGVAPESPVSKEIKSDVEGENFLSAEEGET…
Prupe.2G285800.1.p	PpeRLCKXI-1	Prunus persica	0	643	255	MRQIPQSPSPAAPQPQPLGTSHLLQPVSAATAAAFSLLLFLVVCCRKITRKRTAPESDSKPPHRLSYSVLRRATNSFSPERRLGQGGFGSVFFGTLPHTRQDVAVKVMDSGSLQGEREFQNELFLASKLDSPLVVSVLGFSSDPKRRRMLLVYEFMSNGNLQDALLHRKCPELMDWRKRFSIAVDIAKGLRYLHGLDPPVIHGDVKPSNVLLDHNFSVKIADFGLARLKSESQVVIDVCKINNGVEGKKEELETNGGCDYGSVVEETESVATTGFEEFNVGVDQSPENLAKLPISPETSATPPSPVSPEGDFDKGSLDDGGKQRVNKDWWWRQDSGGVKDYVMEWIGKEIGNDRPMGTTASSSSEMVGNCEKKKKKKKKDRKRLEWWISMDEEKIAKNS…
Prupe.3G099300.1.p	PpeRLCKXI-2	Prunus persica	1	688	290	MPSRPFPPSSPDLPSFRPPNFLTKTRVLFLALTISASLVILSSIIYFLYHLWQSLVNRAKTIPFDSSAPLKLERFSCKELKNATNDFDGANVIGKGGSGTVFRGILKCGKLIAIKRLDALNLQSEREFQNELQILGGLRSPFLVTLLGYCVEKNCRILVYEYMPNRSLQESLFGDGLLTLGWERRFEIISDVARALEFLHLGCDPPVIHGDIKPSNILLDFDYRAKISDFGLSRIKVEGEFGSQELWKSQELSGNLAADTPAIGTPVESASEVDFALCFCKLLSSSKNSRKIDMKSCHGKGKEVSTVDLGGDDWNNRFVPYDDELSSIDHSKELNFVAGSGVDDAEDTKQWGKDWWWKQDGSGELCSKDYVTEWIGSQICPSTNPDWDDEKKSIHEKRG…
Potri.002G150800.1.p	PtrRLCKXI-1	Populus trichocarpa	1	664	274	MPSRHLRSLSEPPPPPLHHHIRLLPPLLAGTLTLILIFLIVLVVLLYRKITRNRTAPITRSPNHHHHHQCRCYSYSLLRRATSSFSPSNRLGHGGFGSVYKATLPNTNQHLAVKLMDQNGSLQGEREFHNELSIASCLDSPNIVSLLGYSCSRKKKLVLVYELMENRSLQEALFDRKCEELMNWKVRFELVIGVAKGLEYLHHFCSPPVIHGDIKPGNILLDSCFNAKIGDFGLARLKIEESNGFLEKKEGFGEDNGSILEETESVASGCGESGILDVGGVVRSPESFGVRVLDSDASPEMFSVVSPEVGVDKGSISEAGFDKMSVDSGRDLIGGGKKSGSRRDWWWKQDNGGGSESGRVKDYVMEWIGSEINKERPKQEWNAASPISSDNKLLSKKSL…
Potri.014G072900.1.p	PtrRLCKXI-2	Populus trichocarpa	1	659	256	MPSRHLRSLSPPPPPPLHHHHHHHHLLAPLLAGALTLFLIFIVILVILLYRKITRNRTAPITKSPNHHHQQCRCYSYSLLRRATSSFSPSNRLGHGGFGSVYKATLPNTNQHLAVKLMDQNGSLQGEREFHNELSIASCLDSPNIVSLLGYSCSRKKKLILVYELMENRSLQEALFDRKCEELMNWKVRFDLVIGVAKGLEYLHHSCNPPVIHGDIKPSNILLDSFFNAKIGDFGLARLKIEESNGVVEKKEGLGEENGSILEETESVGSVCGESGIIAVGGVERSPESFGGRVLDSDASPEMVSPEVGVDKGSVSEAGFDKMSVDSGRDLIGGGKKGGSRRDWWWKQDNGGGSESGRVKDYVMEWIGSEINKERRPKQEWNVVSPVSSDNKLLSTESL…
Potri.015G134100.1.p	PtrRLCKXI-3	Populus trichocarpa	1	684	296	MPSRPIPPLLPPQPPPLLPPHHHPSRLIAPLAAATAAAFSVLVLFVICFRKITRKRTVPTDFSKPPHGFSYTTLRRATNNFSPSLRLGQGGFGSVYHGTLPNEFNVAVKVMDLGSLQGEREFQNELLFASKLDSSYIVAAIGFSYDRKHRSLLLVYDLMQNGNLQDALLHRKCVELVDWNKRFSIAVDIAKGIEYLHGLDPPVIHGDIKPSNILLDQCFNAKVADFGLAWLKIDQSNQNDQKQCEVKGEESDKINGGLELKRAELESNNGGDDYGSVVEDTESVTTGFDEFHFGVDQSPVCMTSPETLEAVSASPEAGGVGVFPEGNLDGGSIEGGKELVNGEKGSEKGTKSVSRKDWWWKQENGGATAENRGVKDYVMEWIGTEIKKERPNSDWIGAS…
Potri.003G183100.1.p	PtrRLCKXI-4	Populus trichocarpa	1	717	323	MPSRPLSPSFDHPRPSFLTKTRILFLTLTISASVILILTILYFVYHLWCTLVNRSRTIPFDSSAPLKLQRFSYKELKIATNDFDDANIIGKGGSATVFRGIARDGKLYAIKRLDALSLQSEREFQNELQILGGLRSPFLVILLGYCVEKNKRLLVYEYVPNKSLQELLFGDGHLSLCWERRFNIILDVAKALEFLHLGCDPPVIHGDVKPSNVLLDFDMRAKISDFGLSRIKVEGEFGVDLFSQDLGKSQELWKSQELSGNLTPETPAIGTPVESCHEVDFALALQASSSSKNSRTCYNVKALNLNSVNYNANIAGESDVKVGNGKGKEVSSVDIGGDDWNCRFVPYDDEFCSNDHSKELNCNSFSVVDDSASSKQWGKDWWWRQDGSGELCSKDYVME…
Potri.001G043700.1.p	PtrRLCKXI-5	Populus trichocarpa	1	719	333	MPSRPLSPSFDHPRPSFLTKTRILFLTLTISASVVLIFAIVYFLYHLWCTLLNRSRTIPFDSSAPLRLQRFSYKELKIATDDFDDANTIGKGGTATVFRGIARDGKLYAIKRLDNLSLQSEREFQNELQILGGLRSPFLVILLGYCVEKNKRLLVYEYVPNKSLQELLFGDGHLSICWERRISIILDVAKALEFLHRECDPPVIHGDIKPSNVLLDFDLKAKISDFGLSRIKGEGDFGVDLFSQDLGKSQELWKSQELSGNMTSETPANGTPVESCHEVDFALALQASSSSKNNRTCYNVKALNLNSLNDNANIVSESVVKVRNGKGKEVSSVDIGWGDWNCKFVPYDDDFCSNDHSKELNCNSSSVVDDIASTKQWGKDWWWRQDGSGELCSKDYVME…
Pavir.9KG528200.1.p	PviRLCKXI-1	Panicum virgatum	1	534	232	MDAAGSLQGEREFHNEVSLASHLLGCAAPGAPPSILLPFAYSLSAQPRRRRMMLVYELMPNGSLQDALLGKRCPEMVAEWPRRLAVARDVAAALHYLHSVVQPPVIHGDVKPSNVLLDADLRARLSDFGLARIRSEEEDELESVAIGADADGNSNPGGGCDEDVSVAGESMTAVVVNGEDNAAKSPEDDEAFTTASPAEAASTSGCDKTSVGSGRNARSCNGGGAAGSGSGSDWWWRQDNGGGGGGVKDYVMEWIRSEIKKERPKNDWIAGSSAIAPVTSTVRKKPKRRAREWWREEYAEELTKKQKRRALAKSKSDAGAMSGLQWWERDCDLEEKGHSRWRMMKKSWSRRSSNGNASIGWWVDGVRRSSRDWASGEFVPKSGGAVSSTPSMRGTVCYV…
Pavir.9NG567756.1.p	PviRLCKXI-2	Panicum virgatum	1	664	229	MPSRQPPPPAPSPTPAAGAAVVLADLRSRGGRHRRRVSAAPAAAAGASAAAALILAVAVALLLLWRRRRRRKLAAAAGAQPGAELRRLSYQHLRRATGGFAAGSKLGQGGFGPVFRGALPRSGQPVAVKVMDAAGSLQGEREFHNEVSLASHLLGCAAPAPGAPPSILLPFAYSLSAQPRRRRMMLVYELMPNGSLQDALLGKRCPEIVAEWPRRLAVARDVAAALHYLHSVVQPPVIHGDVKPSNVLLDADLRARLSDFGLARIRTEEEDELESGAIGADADGNGNPGGGCDEDVSVAGESMTAVVVNGEDNAAKSPEDDEAFTTASPAEAASTSGCDKTSVGSGLNARSCNGGGAAGSGSGSDWWWRQDNGGGGGGVKDYVMEWIRSEIKKERPKND…
Pavir.6NG176500.1.p	PviRLCKXI-3	Panicum virgatum	1	634	214	MPSRFLLQQPLPPPAPPPPPLPKGNHHHLLRQALLAGIAASAAVAAALLLLLALVLLLRRRHRRHPTLPFSPPPDPARRLRRYSRRALRRATGGFHPSRLLGRGAASPVYLATFPDASLAAVKTCASPHELHLLASLPDSPRLVSLLGYSSDSGSGGAAAAERPLLLIFEYMPQGSLQGALFGGGNAAATRDAQFLDWPKRLAVIRDVARALAFLHAECRPPVVHGDLKPSNVLLDADFRAKLADFGLARFKTPDAVAAPGAAGDDFMSQELGEAGDHLSTTSAAGGVKTDTKDESGPATAWGKEWWWKQDGSGELDSRDYVAEWIGSQICPERNPDWADENDGDANDHKNSPSGTEENAESASPEDKKNADCNGNVDGSKKEATKMREWWKEEFFEEM…
Phvul.010G086600.1.p	PvuRLCKXI-1	Phaseolus vulgaris	0	642	252	MPSRPPPPSPHAALSAVVSHRREMILCGAIGGALFLTALIVSVTVFLYRKLSYNRTAPFEHNQRRFSYSVLRRATNSFSPSTKLGHGGFGSVHKAALPSGQTVALKVMDSPGSIQGEREFHNELTLCSNLKSPFVISLLGFSSDRRGRKLVLVYELMANRSLQDALLDRRCPELMCWAKRFDVAVSVAMGLEYLHHVCEPPVIHGDIKPSNVLLDEDFGAKIGDFGLARVKAVEDLGMVEEKKEGVAEIGVDEFGVMEEGESVSVVDVDRSPESCPVRVVEYSDASPVGGDKLSVVSDGCFESVDSENVNLNKKKGGGSGRDWWWRQESGGGGESGRVKDYVMEWIGSEIKKERPKSEWVDSCSSSSPKVENENVNVNGSEKSKKKERKRLDWWASLDE…
Phvul.004G124400.1.p	PvuRLCKXI-2	Phaseolus vulgaris	1	664	278	MPSRQLSTSTDTPPRHHHHHHFFIPLITATVSTFTLLLFLLFLLCHRILTRKRATRSPPPPSSSSPPHRLSFSVLRRATNSFSSRLGHGGFGPVFAGALAGVPVAVKLMDSTSSQQGEREFHNELFFASKLLSRHVITATHFSSDPKRRRFLLVYELMQNGNLQDALLHRKCPELANWNTRFSIILNIAKGIHFLHSCDPPVIHGDIKPSNVLLDRDFSPRIGDFGLARLSSEPPRFEIDVLECGSVNNDEEKKKMKEEEVDDCGSVASTHSVFMEEGSLGVEQSPSPETAVMMAMTSPETGLAVAAASPGFEKEDAKKMNGKGLKSNSVRDWWWKHENDVGSGESKKVRDYVMEWIGRDVNKERVKGGIEYGDVEMGKEEAKKKKKKKRRGKELEWWE…
Phvul.005G182900.1.p	PvuRLCKXI-3	Phaseolus vulgaris	1	712	325	MPSRPFPPTSPTKTKALFLALTISACVVIFCSILYFLYHLWLSLVHRAKTIPFDASAPLKLQRFSYKDLKQATNGFDTANVIGKGGSGTVFRGVLKDGKFIAIKRLDALSLQSEREFQNELQILGGLRSPFLVTLLGYCVEKNKRLLVYEYMPNRSLQESLFGDEGSSLSWESRFCIILDVARAMEFLHLGCDPPVIHGDIKPSNVLLDSEWRGKISDFGLSRIKVEGEFGVDLFSQDLGRSQDLWKSQDLSGNLTNLTAETPAIGTPVESVSEVDFALALQASSSSKNSRTCFKVKALNLSSLNYNANISSESEIRSVNAKGKEISALERDDWNGKFFPCDDELSSIDYSKELTVNASPLVDDEKANGKQWGKDWWWRQDGSGELCSKDYVMEWIGSQ…
30174.m008920	RcoRLCKXI-1	Ricinus communis	1	681	266	MPSRLLPSLPASPPLNNNHRYHHHRLRHHLLPSILAGALSFTIFCLVVLVFFFYRKLSRKRTAPSDLKSPTHNHNSSSSSNQQQQCRRFSYSLLRSATASFSTSNRLGHGGFGSVYKAIIPSTNQPLAVKLMDPNGSLQGEREFHNELSLASSLDSPHIVSLLGFSSDRRRKKLILVYELMENRSLQDALLDRKCEELMNWRKRFDIVSDVAKGIEYLHHFCNPPVTHGDIKPSNILLDADFNAKIGDFGLARLKTEETVEKKEASFVVVAEDNGSILEETESVVTAYEDSSTVAGIDRSPESFAVRVLDSDASPEMATAAVVSPEMGMDKGSISEMGFDKVSVDSGKDLVNGGKKGGSRRDWWWKQDNGGGSESGRVKDYVMEWIGSEIKKERPKNEW…
30147.m014148	RcoRLCKXI-2	Ricinus communis	0	655	258	MPSRSLPPESPQPSFAQFHHHHHPLSSRLLPPLTAATAAFSFLLIFAVCFRKITRKRTVPSDSKPPHRFSYSALRRATNSFSSSLRLGQGGFGSVYRGTLPNGELVAVKMMDSGSLQGEREFQNELLFASKLESDYIITPLGFSSDRKHRTMMHFYTESXXIAYLHGLDPPVIHGDIKPSNILLDQFFNAKIADFGLAWLNSENQNQNQNQCEIKIEESNDGGLELKSKAELESNNGGLEVKKAELESNNGGLEVKKAELESNNGEDCGSMVETASVTTGFEEFNLLGVDQSPVSVAVTSPEGNFDGASVESVKVKETSASGRYWWWKQDNKIDMVENGAVKDYVMEWIGTEIKKERPKSDWIGAASSSSSNNQSIAKIDKKKNRKRLDWWVSLEEEKE…
Sobic.001G435201.1.p	SbiRLCKXI-1	Sorghum bicolor	1	699	217	MPSRQLSPPAPSPGPAPAATVAVADPRSHHRRAPPAVHAAAGASAAALILVAAVVLLLLWRRRRRRRKLAVAAGAQPAADLRRLSYHQLRRATGGFAAGSKLGQGGFGPVFRGALPRSGQPVAVKVMDAAGSLQGEREFHNELSLASHLLGCAATAAHGGGGGGGGPGPDPPHILLPFAYSLSTQPRRCRMMLVYDLMPNGSLQDALLGKRCPELVSGWPRRLAVARDVAAALHYLHSVVQPPVIHGDVKPSNVLLDKDLRARLSDFGLARIRSEEEGELESGAIGADADGNANPGGGCDEDMSVAGESTTAVVVNGEDNAAKSPEDDDALTAASPAEAVSTSGCDKTSVASGCNARSCNGGGAGGSATGSDWWWRQDNSGGGGGGGGGGGGGGGVKDY…
Sobic.007G111200.1.p	SbiRLCKXI-2	Sorghum bicolor	1	636	284	MPSRLLQQPLPPPAPPPPPLFSKSQHRRHALIVATIASAAAAAALLLLLVVVLLLRRRRLRQPTLPFSPPPDPARPLRRFSRRTLRRATGGFHPSRLLGRGAASPVYLATFPDASVAAVKTCASPHELHLLASLPESPRLVSLHGYSPGSGSGSGGGAAERPLLLVFEYMPQGSLQGALFGCGDAAARDAQFLDWPKRLAIIRDVGRALAFLHVECQPPVVHGDLKPSNVLLDANFRAKLADFGLARFKTPDAVAASGAAGDDFMSQELGEAGDHLSTTASAAGGAKTDTKDESGPAGVWGKEWWWKQDGSGELDSRDYVAEWIGSQICPERNPDWADENEDDANEHKNSPSGTDENAVSASPEDKKNTDCNGNVDGAKKEVTKMREWWKEEFFEEMSK…
Sacu_v1.1_s0062.g015478	ScuRLCKXI-1	Salvinia cucullata	1	723	294	MPRLTLFAHHSFPPPPPAPHRRPPYLTALLVSFPILIATAAAASFLLFLILRCRRRLAKPRHDSPTHLRNDLDAPASAAPSFRRLHRFSYRELRRATDCFHESRKLGKGGYGVVYHGLLRDGTEVAVKKMILSSAQGEREFQNELSICKRLDSRYVVKLLGFSSHGDKVRLLVYECMKNRSLQEALLEKNAPVLLDWQMRFNIISDIARALSYLHVDCKPPVIHGDVKPSNILLDGSFCAYLADFGLARLKVGGLDPTAAMAMAAEQKGRSDASEAEMGTPEEDKKLQNRVRIAAPDADLLSLPSSSYLGSPHSAKRHSTDAQPPPDYSPLRQALIHPQDGSSPPLEQKIVSADPSSPHLHQEFPLTPTHFAADSTAPPSLPARRSSQKGIPGKYWWWK…
Sacu_v1.1_s0004.g002373	ScuRLCKXI-2	Salvinia cucullata	1	696	393	MPSRPLSLPPPDIHPLCFVSSHKPPSSLACLAVFALLLCFRWYHRLLKSSIHKTSPEDAAPRVPSLKAQPFEYEHLVKATRSFSQDRKLGRGGFGVVYRGFLRDGKEVAVKKLDLSSLQGEREFQNELSICGGINSPHVVKLLGYCSHGERMRLLVYEYMQNGSLQEALFDRSYHNHLDWEKRFKIIMDVAKALEFLHLECKPPIIHGDVKPSNILLDGSFSARIADFGLARMRTEEAAAGVRFGSPRSPSTPTDKQRLELSERTRFGVSNFSACNSPDGRRRLCTIKNPLFESSGSRAFAADSPLQDLLTIDSPLTFSTSCKAGISSFLSRHPEQQQQQLETLKKVKFLPPCRQLLYGKKPQCSRTGDTAGKEYFLNWLDSDLSVNSRGVMGNHVVGD…
Sphfalx01G194400.1.p	SfaRLCKXI-1	Sphagnum fallax	1	797	367	MPSRQVLDVSSTLPLISPQVALPLVASPPFVGRRSTTSHKTLILSLALAGGLFAILALVLIAVILYQRLRASKTSPCDANTSVKLRKFSYRELKAATCGFSDAQKLGQGGFGSVYKGVLPDGTEVAVKRLDVSSLQGEREFQNEVSVIGRVNSPHIVNLLGFCANGKHRLLVYTFMANRSLQEVLFDEDGLGALDWDKRFKIILDTAQGLSFLHFMCDPPIIHGDVKPSNILLDSSFRARIADFGLSRLKSELHAPEGLNEEAILESIERERIRYERMARDRARRQRRRKEAEMKRVEKEEAMAISKTALAGEQQLPDTDHVAVSSHVTVSNLAADSEGMGLENVQKPAIAAIESPISCEEIRLDIESENFESAEDGEDVDKSIATSKEGTPTEESRAP…
Sphfalx02G143900.1.p	SfaRLCKXI-2	Sphagnum fallax	1	770	253	MPSRQMLDVSTLPSSPEVALPLASSSPLFVDQRSRSHRTLILCLALGGGLCALLAILLMAVITYQRLRASKTSPCDANTSVKLRKFPYKVLKAATSEFSNVQKLGQGGFGSVYKGVLHDGTEIAVKKLDASSLQGEREFQNEVSLIGHVNSPHIVKLLGFCAEGKHRLLVYTFMANRSLQEVLFDEDCFDPLDWDKRFKIILDTAQGLTFLHVMCNPPIIHGDVKPSNILLDSSFRARIADFGLSRLKSELQAPASLNEEVVQESTEKELINIEHVAQGRAHRQHMREEAEIKKVEKDKVIAIINTSPQGLEQLPEPQQVAMSSSHVGLSLIADSGSIGLENVHKPEIAAITLSPISGEENRLDVESENFESAEDGEEGDKSLATSSTDEASTELRAAA…
Seita.9G283800.1.p	SitRLCKXI-1	Setaria italica	1	681	233	MPSRQPPLPAPSASAPPPAAALLQQQHRHHQRHLAAKAAAIVAVALVVALVAALWWRRRRKREEAEPEGTKGTLRRLSYRQLRRATAGFAAGKKLGQGGFGPVFRGALSPEKGRGGRGRERPVAVKVMDAAGSLQGEREFHNEIAVASHLMSSVSSSSAEEALCSNVLLPFAYSMPARGGEARRPRRMMLVYDLMPNGSLQDALLGTGSRRRPDLVAEWPRRLAVARDVAAALCYLHSVVKPPVVHGDVKASNVLLDADLRARLADFGLARFSSDPDPEGNPESGLIAEGDDGDANGHPDGGCDDDVSVVAESTVTTIVNWEGNVAPKSLEDDEGFTSASPAEAASTSGFDKTSVDSGMNSRSCNGGSCTGGATTSGTGNDWWWRQDNGAPNSGVKDYV…
Seita.9G467800.1.p	SitRLCKXI-2	Setaria italica	1	665	215	MPSRQPPPPAPSPTPAAAAAVVVADLRSRGGSRRPASAAAAGGSAAAALILVVAIALLLLLWRRRRRRRRKLAVAAGAQPAAELRRLSYQQLRRATGGFAAGSKLGQGGFGPVFRGALPRSGQPVAVKVMDAAGSLQGEREFHNELSLASHLLGCAVPGAPPSILLPFAYSLSAQPRRRRMMLVYDLMPNGSLQDALLGKRCPDLVAEWPRRLAVARDIASALHYLHSVVQPPVIHGDVKPSNVLLDADLRARLSDFGLARIRSEEEDELESGAIGADADGNGNPGGGCDEDVSVAGESVTAIVVNGEDNAAKSPEDDEAFTTASPAEAASTSGCDKTSVGSGLNARSCNGGGAAGSGTGSDWWWRQDNGGGGGGGGGVKDYVMEWIRSEIKKERPKND…
Seita.6G102300.1.p	SitRLCKXI-3	Setaria italica	1	638	263	MPSRLLLQQPLPPPAPPPPPLPATNHHLRRALLAAIAASAAVAAALLLLLALVLLLRRRRRRHPTLPFSPPPDPARPLRRYSRRALRRATGGFPPSRLLGRGAASPVYLATFPDASLAAVKTCASPHELHLLASLPDSPRLVSLLGYSPGSGSGSGAGGAAAAERPLLLVFEYMPQGSLQGALFGGGGDAATRDAQFLDWPKRLAVIRDVARALAFLHAECQPPVVHGDLKPSNVLLDADFRAKLADFGLARFKTPDAVAASGAAGDDFMSQELGEAGDHLSTTASAAGGARTDTKDESGPAGAWGKEWWWKQDGSGELDSRDYVAEWIGSQICPERNPDWADENDGDANDHKNSPSGTDEQAVSASPEDKKNADGNGNVVDGSKKEATKMREWWKEEF…
Solyc01g094020.3.1	SlyRLCKXI-1	Solanum lycopersicum	1	684	297	MPPENPFSPPQTPLPVFPTTYLITPPPPPSSNHHHSHSPLIPPFIAAAFALTFFILAAIIYRKVSRNRTVPADLKSPPPPHKFTYSVLRRATGSFTAANRLGQGGFGSVYKGVLPSGQEVAVKLMDASGSLQGEREFHNELTLASRIDTTSCNYLVPILGFSSDEHSYKHHCSSRRRRLVLVYEYMHNGSLQDALLDRKCPELMQWRKRFDIISSIAKGVEYLHYSCDPPIVHGDIKPSNILLDYHFDAKIADFGLAQSLIKDDQVVESFIEDEERVEKGTKREVFENVEENGSIVEGNESVVTDEVVINVDQLPESCCVRVLDGEVGGVSPEVGVPSEGIEKTSVSEGFFDGVSVDSGVLKGIGRATSQSGRDWWWKQDNVNGGSDSGRIKDYVMEWI…
Solyc03g006920.2.1	SlyRLCKXI-2	Solanum lycopersicum	1	719	319	MPSRELRSLPPLPLLSPPPQHVHRQSHNLLAPLAGGIAAAASLLILFTLCFRKISLKRTVPSSDSESKPPHRFSYTSLRRATSKFSPSLRLGQGGFGSVYRGTVKSPTTNSNVSVAVKVMDAGSLQGEREFQNELFFAGKIDSKYIVSTIGFSSDQRGRRMLLVYELLANGSLQDCLLHRKCSELKDWKKRFTIALDIAKGLEYLHHFCDPPAIHGDIKPSNILLDDNFNAKIGDFGLARLKAEDHIEIEVRKESPVGNAAEDNGSVAEETESVITVNCLDEFHRGVEQSPESFVRHEASPETVTGVELSPEAPVVFPRTVAAMASPSEGLEKTSLSEGNFDRSSIDSGIEIGNKKSGVKKKKKSITGKDWWWKQDTGGTDSGAVKDYVMEWIGSEIKK…
Solyc03g117550.1.1	SlyRLCKXI-3	Solanum lycopersicum	1	700	291	MTSRQPIPSNPKPMSGIIFLIITVSASLIILFAILYFLYYLWYSLVHRSRTNPYDSITPLVKLHRFSYKELKSATEGFSDSTSIGKGGSGTVYKGILRDGKLVAVKLLDSGSFQSEREFQNELQILGGIKSPLVVSLLGYCVERNKRLVVYEYMPNRSLQESLFSESSLCMNWGRRFDAILDVARALAFLHLDCDPPVIHGDVKPSNVLLDSEYKAKLSDFGLSRLKLDEEFGVDMFSQELGKSQDLSGTLGGMTTGTETPTPIGTPMESQDEVDFAMALQASSSSKGSKIFQNIRPFGFTSVTQNLSFFTENDATTRNAKGKEVSIVENGVASYNEELSSVDHRKELDLGGGDDKARNIKQWGKDWWWKQDGSGELCSKDYVKEWIGSQICPSTNPEW…
115488	SmoRLCKXI-1	Selaginella moellendorffii	0	709	270	MARRIIAAVHQHRNASSARLGQHKESSSPPGLLEQQAASNQRRSQRRPTAAIVSSAVGAGFLLLVLVLVILVYRRVKRSSARTISPASEQQSPIRLRRFSYRELRSATGRFSDSHKLGQGGFGSVFKGTLKNGQHIAVKKLDTASLQGEREFMNELSIMGSMASSPFVVGLIGFCADSKRKMLVYEFMANRSLQEILFDEKHSVVLQWERRAKIVADVARALAFLHGKCEPPIVHGDVKPSNVLLGADFGAKLADFGLARVKTQESAAVDERERNDDFGKVSRGGAATPSSIGGGQDDDEEWSKLSQSAYGTEADTWSKISPSEIDCRSEISFDGTGQGQAGIKNFLGRKKPWGQRKASASPSSGNGKNTNNGSRDWWWKQESSGQQGGGGGEFSIREY…
113619	SmoRLCKXI-2	Selaginella moellendorffii	1	662	299	MRALSESPPDHGGRQRFLPATSSSHSPQMALILAFAIGGGVTLLVVFIVSVLFLYYRFKSSKTSPFDPATVPRLQKFSYRELKAATGSFSIENKLGQGGFGPVHKGVLRNGQVVAVKSLDSASLQGEKEFQNEMAVIGSIRCSHIVGLMGYCAERKKRLLVYEYMANRSLQEALFHDGYPVELDWKMRYKVILDIAQALAFLHFRCEPPIIHGDIKPSNVLLDDKLCARLADFGLARVKTEAAPDVRSEDKSAGGMREEEEEVGFSFHNESAAAAAAAAAADNTPPPPSSPRVDGACWKVESRRSLGADRNEDGTSQVVSSPAAASDNINVGHRRERRKSTEWWWKQQDERDETNAIVKDYTVDWLSCQVKSGRSRSRDWGDASVGNSFQGKNSCFPFK…
76642	SmoRLCKXI-3	Selaginella moellendorffii	1	663	271	MALILAFAIGGGVTLLVVFVVSVLFLYYRFKSSKTSPFDPATVPRLQKFSYRELKAATGSFSIENKLGQGGFGPVHKGVLRNGQVVAVKSLDSASLQGEKEFQNEMAVIGSIRCSHIVGLMGYCAERKKRLLVYEYMANRSLQEALFHDGYPVELDWKMRYKVILDIAQALAFLHFRCEPPIIHGDIKPSNVLLDDKLCARLADFGLARVKTEAAPDVRSEDVLLNGEAAQDHDRVKVERFVQGSSSSLRSLSCGTMVVDQTVETSAGGMRVEEEEVGFSFHNESAAAAAAADNTPPPPSSPRVDGACWKVESRRSLGADRNEDGTSQVWWWKQQDERDETNAIVKDYTVDWLSCQVKSGRSRSRDWGDASVGNSFQGKNSKKQHRSRDVSGNLTKSRE…
Sapur.002G123100.1.p	SpuRLCKXI-1	Salix purpurea	1	658	258	MPSRHLRSLSEPPPLHHNIRLLPPLLAGTLTLILILLIVLIVLFYRKITRNRTAAITKSPNHHRHQCRCYSYSLLRRATSSFSPSNRLGRGGFGSVYKATLANTNQHLAVKLMDQNGSLQGEREFHNELSIASCLDSPNIVSLLGYSCSRKKKLVLVYELMENRSLQEALFDRKCEELMSWKVRYELVIGVAKGLEYLHHFCSPPVIHGDIKPGNILLDSCFNAKIGDFGLARLKIEESNGFLEKKDGFREDNGSILEETESVASGCGESGIIDVSGVVRSPESFGVRVLDSDASPEMCSVVSPEVGLDKGSISEAGFDKMSVDSGRDVSGGGKKGGSRRDWWWKQDNGGGSESGRVKDYVMEWIGSEINKERPKQEWNAASPIFIDNKLLSTKCLKSG…
Sapur.014G054500.1.p	SpuRLCKXI-2	Salix purpurea	1	659	302	MPSRHLRSLSPSPPPLHHHHHHRVLAPLLAGTLTIFLILIVILVILFYRKITRNRTAPIAKSPNHHHQQCRYYSYSLLRRATSSFAPSNRLGHGGFGSVYKATLPNPNQHLAVKLMDQNGSLQGEREFHNERSIASCLDCPNIVSLLGYSYSRKKKLILVYELMENRSLQEALFDRKCEELMNWKVRFDLVIGVAKGLEYLHHFCNPPVIHGDIKPSNILLDSLFNAKIGDFGLARLKIEESNGVVEKKEGLGEDNGSILEETESVRSGCGESGIIAVGGVERSPESFGVGVLDSDASPEMVSPEVEVDKGSVSEAGFDKMSVDSGRDLIGGGKKGGSRRDWWWKQDNGGGSESGRVKDYVMEWIGSEINKERPKQEWNVVSPSSSDNKLLSMKSLKIE…
Sapur.012G101300.1.p	SpuRLCKXI-3	Salix purpurea	0	717	298	MPSRPVPPFLPPQPSPLPYHQRSSSLIPPLATSSTAAFSFLLLLLICFRKLTRKRTVPTDFSKPPHRFSYTTLRHATNKFSPSLRLGQGGFGSVYHGTLPNEFNVAVKVMDSGSLQGEREFQNELLFASKLDSCYIVTPLGFSYDRKHRSMLLVYELMQNGNLQDALLHRKCVELIDWKKRFSIAVDIAKGIEYLHSLDPPVIHGDIKPSNILLDQCFNAKVADFGLAWLKIDNSNQSNQNDQNQCNQGQCEVKVEESDKINGEVKLKKVELESNNGGEDYGSVVEETDSVTTGFDEFSLVVDQLPVCMTSPETLEAVSASPETGGVVVLLEGNLDVGSNEGGKELVNGEKNSGGGIQIESRKDWWLKQENGGTTAENGGVKDYVMEWLGTEIKKGRPK…
Sapur.15ZG124400.1.p	SpuRLCKXI-4	Salix purpurea	1	686	322	MPSRPIPPLLPPQPPPSHPHRHHSTVLIAPLAAATAVAFSVLVLFAICFRKITRKRTVPADFSKPPHRFSYTTLRRATNNFSPSLRLGQGGFGSVYHGTLPNAFNVAVKVMDSGSLQGEREFQNELLFASKLDSSYIVAAFGFSYDRKHRSLLLVYDLMQNGNLQDALLQRKCVELVDWNKRFNIAVDIAKGIEYLHSLDPPVIHGDIKPSNILLDQSFKAKVADFGLAWLKIDNSNQSNQNDQNPCEVKGGERDKINDGMELKRAELESNNVGEDYGSVVEETESVTTGFDEFHLGVDQSPVCMTSPETLEAVSASPEAGGVGVFLEGNLDGGSIEGGKELVNGEKGSGKGTESVSRKDWWWKQENGGATAENRGVKDYVMEWIGTEIKKERPNSDWI…
Sapur.003G138700.1.p	SpuRLCKXI-5	Salix purpurea	1	716	337	MPSRHLSPGFDHPRPSFLTKTRILFLTLTISASVVLIFTILYFVYHLWHTLVNRSRTIPFDASAPLKLQRFSYKELRIATNDFDDANIIGKGGSATVFRGIARDGKLYAIKRIDALSLQSEREFQNELQILGGLRSPFLVILLGYCVEKNKRLLVYEYVPNKSLQELLFGDGHLSLCWERRFNIILDVAKALEFLHLGCDPPVIHGDVKPSNVLLDFDLRAKVSDFGLSRIKVEGEFGVDLFSQDLGKSQELWKSQELSGNLTPETPAIGTPVESCHEVDFALALQASSSSKKSRTCYNVKALNLSSLNYNANIAGESDVKVGNGKGKEVSSVDIGGDDWNCRFVPYDDEFCSNDHSKELNCNSSSVVDDSASSKQWGKDWWWRQDGSGELCSKDYVME…
Sapur.001G033500.1.p	SpuRLCKXI-6	Salix purpurea	1	723	263	MPSRPLSPSFDHPRPSFLTKTRILLLTLTVSASVVMIFTIVYFLYHLWCTLLNRSRTIPFDSSAPLKLQRFSYKELKIATDDFDDANIIGKGGTATVYRGIARDGKLYAIKRLGDTLSLQSEREFQNELQILGGLRSPFLVTLLGHCDEKNKRLLVYEYMPNKSLQELLFGDGHLSLCWERRISIVLDVAKALEFLHRGCDPPVIHGDIKPSNVLLDFDLRAKISDFGLSRIKGEGDFGVDLFSQDFGKSQELWKSQELSGNVTSEIPAIGTPVESCHEVDFALALQASSSSKNSRTCYNVKALNLSSLNDNANIVSESVVKAGKGKGKGKEVSSVDIGGDNDWNCKFVPYDDDFCSNDHSKELDCNSSSVVDDLAGTKQWGKDWWWRQDGNGELCSKD…
PGSC0003DMP400000304	StuRLCKXI-1	Solanum tuberosum	1	685	297	MPPENPFSPPLTPLPVFPTTYLIPPPPPPSSNHHHSHSPLIPPFIAAAFALTFFIVAAIIYRKVSRNRTVPADLKSPPPPHKFTYSVLRRATGSFTAANRLGQGGFGSVYKGVLPSGQEVAVKLMDASGSLQGEREFHNELTLASRIDTTSCHYVVPILGFSSDEHSYKHHCSSRRRRRLVLVYEYMRNGSLQDALLDRKCPELMQWRKRFDIISSIAKGVEYLHYSCDPPIVHGDIKPSNILLDYHFDAKIADFGLAQSLIKDDQVVESFIEDDEKVEKGAKGEVFENVEENGSILEGNESVVTDEVVINVDQLPESCCVRVLDGEVGGVSPEVGVPSEGIEKTSVSEGFFDGVSVDSGVLKGIGRGTSQSGRDWWWKQDNVNGGSDSGRIKDYVMEW…
PGSC0003DMP400013373	StuRLCKXI-2	Solanum tuberosum	0	689	325	MPSRELRSLPPSPLLSPPHVHRQSHNLLPPLAGGIAAAASLLILFTCCFRKISLKRTVPSSDSESKPPHRFSYTSLRRATSQFSPSLRLGQGGFGSVYRGTVKSPTTNSNVSVAVKVMDAGSLQGEREFQNELFFAGKIDSKYIVSTIGFSSDKRGRRMVLVYELLANGSLQDCLLHRKCSELKDWKKRLSIALDIAKGLEYLHHFCDPPAIHGDIKPSNILLDDNFNAKIGDFGLARLKAEDHIEIEVRKESPVGNAAEDNGSVAEETESVITVNCLDEFHRGIEQSPESFVRLEASPETVTGVELSPEAPVVSPRTVAAMASPSEGLEKTSLSEGNFDRSSIDSGIEIGNKKSGVKKKKKSITGKDWWWKQDTGGTDSGVVKDYVMEWIGSEIKKER…
PGSC0003DMP400024881	StuRLCKXI-3	Solanum tuberosum	1	706	258	MTSRQPIPSNPKPMSGIIFLIITVLASLIILFAILYFLYYLWYSLVHRSRTNPYDSSTPLVKLHRFCYKELKSATEGFSDSTSIGKGGSGTVYKGILKDGKLVAVKLLDSGSFQNEREFQNELQILGGIKSPLVVSLLGYCVERNKRLVVYEYMPNRSLQESLFSESSLCMNWGRRFDVILDVARALAFLHLDCDPPVIHGDVKPSNVLLDSEYKAKLSDFGLSRLKLEEEFGVDMFSQELGKSQELWKSQDLSGNLGGITTGTETPTPIGTPMESQDEVDFAMALQASSSSKGSKIFQNIRPFGFNSVTQNLSFFNENDATTRTAKGKEVSIVENGVASYDEELSSVDHRKELDLGGGDDKARNIKQWGKDWWWKQDGCGELCSKDYVKEWIGSQICP…
Sevir.9G287800.1.p	SviRLCKXI-1	Setaria viridis	1	686	233	MPSRQPPLPAPSASAPPPAAALLQQQHRHHQRHLAAKAAAIVAVALVVALVAALWWRRRRKREEAKPEGTKGTLRRLSYRQLRRATAGFAAGKKLGQGGFGPVFRGALSPEKGRGGRGRERPVAVKVMDAAGSLQGEREFHNEIAVASHLMSSVSSSSAEEALCSNVLLPFAYSMPARGGEARRPRRMMLVYDLMPNGSLQDALLGTGSRRRPDLVAEWPRRLAVARDVAAALCYLHSVVKPPVVHGDVKASNVLLDADLRARLADFGLARFSSDPDPEGNPESGLIAEGDDMIAEGGDANGHPDGGCDDDVSVVAESTVTTIVNWEGNVAPKSLEDDEGFTSASPAEAASTSGFDKTSVDSGMNSRSCNGGSCTGGATTSGTGNDWWWRQDNGAPNSG…
Sevir.9G471400.1.p	SviRLCKXI-2	Setaria viridis	1	664	256	MPSRQPPPPAPSPTPAAAAAVVVADLRSRGGSRRPASAAAAGGSAAAALILVVAIALLLLWRRRRRRRRKLAVAAGAQPAAELRRLSYQQLRRATGGFAAGSKLGQGGFGPVFRGALPRSGQPVAVKVMDAAGSLQGEREFHNELSLASHLLGCAVPGAPPSILLPFAYSLSAPPRRRRMMLVYDLMPNGSLQDALLGKRCPELVAEWPRRLAVARDIASALHYLHSVVQPPVIHGDVKPSNVLLDADLRARLSDFGLARIRSEEEDELESGAIGADADGNGNPGGGCDEDVSVAGESVTAIVVNGEDNAAKSPEDDEAFTTASPAEAASTSGCDKTSVGSGLNARSCNGGGAAGSGTGSDWWWRQDNGGGGGGGGGVKDYVMEWIRSEIKKERPKNDW…
Thecc.01G372500.1.p	TcaRLCKXI-1	Theobroma cacao	1	652	271	MPSRFSPPEIAVETPPHHHRHLHKNFHLLPPLLAGTITITIILLIVLIIFIYRKLYRNRTAPSESPSHRHCRRFSYSLLRRATSSFSPSNRLGHGGFGSVYKGTLPSSPQPLAIKVMNSTDSLQGEREFHNELSLSRALDSPHIVPLIGFSSDSRRRRFVLVYELMENRSVQDALLDRKCEELMGWRKRFCVINDVAKGLEYLHHFCDPPVIHGDIKPSNILLDVEFKAKIGDFGLARLKTEDLIEGLEEGEGLRKKDVVGDDNGSILEETESVLTGFEEGASLTVADRSPESYVLRVLDSEASPAVSPEMAVEKGSVLSEGFFDKVSVESGRDLVSNKKGSSRRDWWWKQDPGGGSESGRIKDYVMEWIGNEIKKERPKNEWLASPSSVDNINDSKVS…
Thecc.03G165600.1.p	TcaRLCKXI-2	Theobroma cacao	1	681	327	MPRTIPPLPPPQQQPPLIYHERPLPTRLIFPPVAAVTAAFSIFLVLSVCLRKIRRERTAPADSKPPHRFSYSILRRATCSFSASRRLGQGGFGSVYRACLPNNKENNKNNNNQTVAVKVMDAGSLQGEREFQNELFFASKLDSSLVVSVLGFSYDRKRRRMLLVYELMPNGNLQDGLLHRKCPELMDWKQRFLIAVDIAKGLEYLHGLDPPVIHGDIKPSNILLDQYFSAKIADFGLARVKSEESKVEIGEDCGSVAETESVATAIEEFNLVADQSPGSVMESPENAEVVTVAVSPETVGVAAAMSPEMMEKGSVSEVNFDRASVESGKELGNGGKRSGKGLRSGSGRDWWWKQDNGAVAESGKVKDYVMEWIGTEIKKEKPSSDWIASVASSSSELNA…
Thecc.06G042500.1.p	TcaRLCKXI-3	Theobroma cacao	1	721	276	MPSRPLPPGPNLPRPSFISKTRVIFLILTISSSVVILFTIIYFLYHLWNSLSNRARTIPFDSSAPLKLQRFCYKELKNATNDFDDANIIGKGGSGTVFRGIVRDGKLFAIKRLDTVSLQTEREFQNELQILGGLRSPFLVTLLGYCVEKNKRLLVYEYMPNKSLQESLFGDGHLSLNWQRRFDVIVDVAKALEFLHFGCDPPVIHGDIKPSNVLLDSDFRAKISDFGLSRIKVEGEFGVDFFSQDLGRSQELWKSQELSGNLGGTTGEQTPAIGTPVDSNNNEVDFALALQASSSSKNSKKCYNVKALNLNSFNYNANIASESDCKVGNNGKGKEVTGVDIAGDDWNTKCVPYDDEFGSIDHSKELNSSASLGVDEAANTKQWGKDWWWRQDGSGELCS…
VIT_215s0048g01400.1	VviRLCKXI-1	Vitis vinifera	1	705	256	MPSRQPPFSPAPSPVTHRHRPNLVPPVVGGTVALSLLAFLVVILYRKLSRSRTVPADLKPPHRFSYSLLRRATSSFSPSNRLGQGGFGSVYKGVLPSGQEVAVKLMDSGSLQGEREFNNELSLAGKVVDCEYVVRIQGFSSDRRRRRLVLVYELMTNRSLQDALLDRKCVELMQWKKRFAIAIDIAKGLQYLHSYCDPSIIHGDIKPSNILLDGDFNAKIADFGLARCTGVDGDLEGLVEGERKKKEGLDAVGVEDNGSILEETESVLTVGIEDGGAGAGDPDPSPESCVRAQDVETATSPEIDMGLDKASTLESCFDKMSVDSGKEIIGCGKGKGGRKKGDSGRDWWWRQDSGWGSESGRVKDYVMEWIGSEIRKERPKNEWVESSGPLEDHGLSTKN…
VIT_216s0022g02230.1	VviRLCKXI-2	Vitis vinifera	1	620	249	MPYRQPPPFPVPSPPPSASPTTQFHPSPHHGAPPPSRLLTPVAGVLAGFSFLLCLVVFFRKLWRKRTVPADAKPPYRYSYSVLRHATSSFSAANRLGQGGFGSVYRGTLKSGKEIAVKVMDSGSLQGEREFQNELFFAGRIDSNYIVPVIGFSSDRRRQRMILVYELMSNGNLQDALLDRKCSELMDWKKRFEIAMDVAKGIEYLHSLDPPAIHGDIKPSNILLDRCFSAKIGDFGLAKSKSEDQVVVVVVDDAIKMNGREEAKKKELVSCGGGAVDDNASVVEDTESVATGFEEMSVNVEQSPESFAVDAVASSPGSETFDRVSVESVGGKRKKNMVGKDGWPRQDNGAMEVGSVKDYVREWMGMELRKESPNDHWIGASSSGANLDKLEKKKEKSWK…
GRMZM2G355450_P01	ZmaRLCKXI-1	Zea mays	1	681	208	MPSRQPTPSPGPAAAVAVSDPRSRGPRHRRAPPAGPVAAWASAAALVLVAAVALLLLLLWRRRRRRKLTVAAGAQPAADLRRLSYQQLRRATGGFAAGSKLGQGGFGPVFRGALPRSGQPVAVKVMDAAGSLQGEREFHNELSLASHLLGCAATAHGGGGGGGPPAPDPPPILLPFAYSLSTQPRRCRMMLVYDLMPNGSLQDALLGKRCPDLVSGWPRRLSVARDVATALHYLHSVVQPPVIHGDVKPSNVLLDADLRARLSDFGLARIRSEEEDELGSGAIGADADGNANPSGGCDEDMSVAGESTTAVVVNGEDNAAKSPEDDEALTTASPAAEAVSTSGCDKTSVGSGCNARSCNGGGAGGSGTGSDWWWRQDNGGGGSGGGGSGGVKDYVMEWI…
GRMZM2G149943_P01	ZmaRLCKXI-2	Zea mays	1	626	117	MPSRLLQQPLPPAAPPPPPLLAHSQHRRHALLTATIASAVAAVALLLLLVVLLRRRRLRIPTLPCSPLLDSGRPLRRYSRRTLRRATGGFHPSRLLGSGAASPVYLATFPDASLAAVKTCASAHELHLLASLPESPRLVSLHGYSPGPGSGGGAAERPLLLVFEYMPQGSLQGALFGGGDAAARDGQFLDWQKRLAIIRDVARALAFLHVECQPPVVHGDLKPSNVLLDANFRAKVADFGLARFKTPDAIAASGAAGDDFMSQELGEAGDHLSTTASAAGGAKTDTKDDSGPAGAWGKEWWWKQDGSGELDSRDYVAEWIGSQICPERNPDWVNENEDAANERKNSPSGTHENAVSASPPEDKNNTDCNGNVDVARKEGTKMREWWKEEFFEEMSKKGG…

## Sheet: Table S3
Supplementary Table 3. List of gene constructs for subcellular localization analysis.
Name of constructs	Description of gene constructs	Amino acid position corresponding to the full-length of gene	Vector
PK2-CDS-GFP	Full length AthRLCK XI-2	1~683	pK7FWG2.0
pUBC-PK2-KID-GFP	AthRLCK XI-2 KID	255~535	pUBC-GFP
pUBC-PK2-kinase-ΔTM-GFP	AthRLCK XI-2 ΔTM	92~683	pUBC-GFP
pUBC-PK2-modified kinase-ΔKID-GFP	AthRLCK XI-2 ΔKID	1~254, 536~683	pUBC-GFP
pUBC-PK2-modified kinase-ΔTMΔKID-GFP	AthRLCK XI-2 ΔTMΔKID	92~254, 536~683	pUBC-GFP
pUBC-PK2-modified kinase-ΔTMΔKIDΔC-GFP	AthRLCK XI-2 ΔTMΔKIDΔC	92~254, 536~653	pUBC-GFP
pMDC7-PK2 fused GFP	Inducible, full length AthRLCK XI-2	1~683	pMDC7
PK3 CDS-GFP	Full length AthRLCK XI-3	1~651	pUBC-GFP
pUBC-PK3-KID-GFP	AthRLCK XI-3 KID	257~506	pUBC-GFP
pUBC-PK3-kinase-ΔTM-GFP	AthRLCK XI-3 ΔTM	98~651	pUBC-GFP
pUBC-PK3-modified kinase-ΔKID-GFP	AthRLCK XI-3 ΔKID	1~256, 507~651	pUBC-GFP
pUBC-PK3-modified kinase-ΔTMΔKID-GFP	AthRLCK XI-3 ΔTMΔKID	98~256, 507~651	pUBC-GFP
pUBC-PK23-modified kinase-ΔTMΔKIDΔC-GFP	AthRLCK XI-3 ΔTMΔKIDΔC	98~256, 507~623	pUBC-GFP
pMDC7-PK3 fused GFP	Inducible, full length AthRLCK XI-3	1~651	pMDC7
pUBN-GFP-OsPK03-KID	OsaRLCK XI-1 KID	292~514	pUBN-GFP

## Sheet: Table S4
Supplementary Table 4. The RLCK XI-KID is unique to members of RLCK XI in plants. The table presents the results of a BLAST search of a 257 amino acids-long query sequence from AthRLCK XI-2 against the NCBI non-redundant (nr) protein database. The table lists 1346 hits using the BLASTP algorithm with an E-value threshold of 1.
Accession	Description	Organism	Sequence length	Query Coverage (%)	E value	Percent identy (%)
KAG7639821.1	Protein kinase domain [Arabidopsis thaliana x Arabidopsis arenosa]	Arabidopsis thaliana x Arabidopsis arenosa	683	100	0	100
NP_182083.1	Protein kinase superfamily protein [Arabidopsis thaliana]	Arabidopsis thaliana	683	100	0	100
CAA0377091.1	unnamed protein product [Arabidopsis thaliana]	Arabidopsis thaliana	683	100	0	100
CAD5321467.1	unnamed protein product [Arabidopsis thaliana]	Arabidopsis thaliana	649	100	0	100
KAG7575012.1	Protein kinase domain [Arabidopsis suecica]	Arabidopsis suecica	686	100	2e-155	92.45
KAG7570584.1	Protein kinase-like domain superfamily [Arabidopsis thaliana x Arabidopsis arenosa]	Arabidopsis thaliana x Arabidopsis arenosa	685	100	3e-155	92.8
CAE6051743.1	unnamed protein product [Arabidopsis arenosa]	Arabidopsis arenosa	686	100	5e-155	92.45
XP_023640491.1	receptor-like serine/threonine-protein kinase At2g45590 [Capsella rubella]	Capsella rubella	690	100	7e-142	86.14
EOA26639.1	hypothetical protein CARUB_v10022703mg [Capsella rubella]	Capsella rubella	745	100	1e-141	86.14
XP_002880185.1	receptor-like serine/threonine-protein kinase At2g45590 [Arabidopsis lyrata subsp. lyrata]	Arabidopsis lyrata subsp. lyrata	681	100	1e-138	87.59
XP_010518181.1	PREDICTED: receptor-like serine/threonine-protein kinase At2g45590 [Camelina sativa]	Camelina sativa	696	98	6e-130	84.59
XP_010508138.1	PREDICTED: receptor-like serine/threonine-protein kinase At2g45590 [Camelina sativa]	Camelina sativa	696	100	2e-124	81.45
XP_010506523.1	PREDICTED: receptor-like serine/threonine-protein kinase At2g45590 [Camelina sativa]	Camelina sativa	692	100	1e-114	80
XP_024010798.1	receptor-like serine/threonine-protein kinase At2g45590 isoform X2 [Eutrema salsugineum]	Eutrema salsugineum	644	100	1e-98	69.4
XP_006397738.1	receptor-like serine/threonine-protein kinase At2g45590 isoform X1 [Eutrema salsugineum]	Eutrema salsugineum	687	100	2e-98	69.4
KFK37350.1	hypothetical protein AALP_AA4G245400 [Arabis alpina]	Arabis alpina	646	100	2e-96	72.41
KAG2309663.1	hypothetical protein Bca52824_029411 [Brassica carinata]	Brassica carinata	688	97	3e-94	68
VDD16232.1	unnamed protein product [Brassica rapa]	Brassica rapa	659	97	6e-90	67.95
CAA7016954.1	unnamed protein product [Microthlaspi erraticum]	Microthlaspi erraticum	675	100	1e-89	66.67
XP_018477179.1	PREDICTED: receptor-like serine/threonine-protein kinase At2g45590 [Raphanus sativus]	Raphanus sativus	710	94	1e-88	67.65
KAF3560258.1	hypothetical protein F2Q69_00018095 [Brassica cretica]	Brassica cretica	683	97	3e-88	66.19
XP_033146073.1	receptor-like serine/threonine-protein kinase At2g45590 isoform X5 [Brassica rapa]	Brassica rapa	677	97	1e-85	64.84
XP_013630994.1	PREDICTED: receptor-like serine/threonine-protein kinase At2g45590 [Brassica oleracea var. oleracea]	Brassica oleracea var. oleracea	657	97	1e-85	67.7
KAG2284945.1	hypothetical protein Bca52824_044549 [Brassica carinata]	Brassica carinata	660	97	7e-84	69.23
CDY37052.1	BnaA04g26300D [Brassica napus]	Brassica napus	667	98	1e-83	62.54
CAF1873446.1	unnamed protein product [Brassica napus]	Brassica napus	679	97	3e-83	66.55
RID67683.1	hypothetical protein BRARA_D02755 [Brassica rapa]	Brassica rapa	702	97	2e-82	60.81
XP_033146072.1	receptor-like serine/threonine-protein kinase At2g45590 isoform X4 [Brassica rapa]	Brassica rapa	694	97	3e-82	60.34
XP_033146070.1	receptor-like serine/threonine-protein kinase At2g45590 isoform X2 [Brassica rapa]	Brassica rapa	713	97	1e-80	58.03
XP_033146071.1	receptor-like serine/threonine-protein kinase At2g45590 isoform X3 [Brassica rapa]	Brassica rapa	704	97	6e-80	58.33
XP_022550670.1	receptor-like serine/threonine-protein kinase At2g45590 [Brassica napus]	Brassica napus	679	97	1e-79	63.8
KAH0930865.1	hypothetical protein HID58_016592 [Brassica napus]	Brassica napus	616	97	3e-79	56.19
CAH8392384.1	unnamed protein product [Eruca vesicaria subsp. sativa]	Eruca vesicaria subsp. sativa	681	96	1e-78	66.67
KAF2567372.1	hypothetical protein F2Q68_00028439 [Brassica cretica]	Brassica cretica	2030	97	2e-78	60.81
XP_048634776.1	receptor-like serine/threonine-protein kinase At2g45590 [Brassica napus]	Brassica napus	723	97	3e-78	56.19
XP_009142350.2	receptor-like serine/threonine-protein kinase At2g45590 isoform X1 [Brassica rapa]	Brassica rapa	723	97	3e-78	56.19
CAG7908624.1	unnamed protein product [Brassica rapa]	Brassica rapa	723	97	3e-78	56.19
KAH0887467.1	hypothetical protein HID58_063563 [Brassica napus]	Brassica napus	1342	97	8e-77	64.29
KAF8088282.1	hypothetical protein N665_0546s0014 [Sinapis alba]	Sinapis alba	682	96	1e-74	68.16
CDY27370.1	BnaC04g50350D [Brassica napus]	Brassica napus	629	97	1e-72	66.54
KAJ0259163.1	Receptor-like serine/threonine-protein kinase [Hirschfeldia incana]	Hirschfeldia incana	682	94	1e-71	67.06
XP_010544672.1	PREDICTED: receptor-like serine/threonine-protein kinase At2g45590 [Tarenaya hassleriana]	Tarenaya hassleriana	665	100	2e-70	58.11
KAG5402530.1	hypothetical protein IGI04_017137 [Brassica rapa subsp. trilocularis]	Brassica rapa subsp. trilocularis	730	87	3e-67	66.95
VVB03473.1	unnamed protein product [Arabis nemorensis]	Arabis nemorensis	619	72	1e-65	64.22
XP_006490959.2	receptor-like serine/threonine-protein kinase At2g45590 [Citrus sinensis]	Citrus sinensis	662	96	2e-54	48.47
GAY42033.1	hypothetical protein CUMW_063830 [Citrus unshiu]	Citrus unshiu	662	96	2e-54	48.47
XP_006445210.1	receptor-like serine/threonine-protein kinase At2g45590 [Citrus clementina]	Citrus clementina	662	96	5e-54	48.09
KAH7577814.1	hypothetical protein JRO89_XS01G0303300 [Xanthoceras sorbifolium]	Xanthoceras sorbifolium	654	99	3e-50	48.53
KAI9180561.1	hypothetical protein LWI28_006061 [Acer negundo]	Acer negundo	664	99	2e-49	49.26
XP_031267743.1	receptor-like serine/threonine-protein kinase At2g45590 [Pistacia vera]	Pistacia vera	660	99	1e-48	47.23
EEF50420.1	ATP binding protein, putative [Ricinus communis]	Ricinus communis	681	98	4e-48	43.62
KAJ0053222.1	hypothetical protein Pint_00295 [Pistacia integerrima]	Pistacia integerrima	655	99	9e-48	46.49
XP_002511751.2	receptor-like serine/threonine-protein kinase At2g45590 [Ricinus communis]	Ricinus communis	681	98	4e-47	43.26
KAF3963179.1	hypothetical protein CMV_012400 [Castanea mollissima]	Castanea mollissima	675	97	1e-46	44.44
KAA3475334.1	receptor-like serine/threonine-protein kinase [Gossypium australe]	Gossypium australe	687	99	2e-46	49.64
XP_044500950.1	receptor-like serine/threonine-protein kinase At2g45590 [Mangifera indica]	Mangifera indica	653	99	1e-45	46.32
KAI9110082.1	hypothetical protein K1719_019123 [Acacia pycnantha]	Acacia pycnantha	672	100	3e-45	45.39
BAJ53146.1	JHL05D22.17 [Jatropha curcas]	Jatropha curcas	548	98	2e-44	45.2
KAJ0112635.1	hypothetical protein Patl1_00310 [Pistacia atlantica]	Pistacia atlantica	563	94	2e-44	46.69
XP_012083532.1	receptor-like serine/threonine-protein kinase At2g45590 [Jatropha curcas]	Jatropha curcas	671	98	5e-44	45.2
KAG8477383.1	hypothetical protein CXB51_029950 [Gossypium anomalum]	Gossypium anomalum	671	99	7e-44	47.45
XP_021904405.1	receptor-like serine/threonine-protein kinase At2g45590 isoform X4 [Carica papaya]	Carica papaya	643	100	9e-44	45.9
XP_021904404.1	receptor-like serine/threonine-protein kinase At2g45590 isoform X3 [Carica papaya]	Carica papaya	646	100	1e-43	45.9
XP_021904403.1	receptor-like serine/threonine-protein kinase At2g45590 isoform X2 [Carica papaya]	Carica papaya	666	100	1e-43	45.9
XP_021904402.1	receptor-like serine/threonine-protein kinase At2g45590 isoform X1 [Carica papaya]	Carica papaya	693	100	2e-43	45.9
XP_038682172.1	receptor-like serine/threonine-protein kinase At2g45590 [Tripterygium wilfordii]	Tripterygium wilfordii	672	97	2e-43	47.57
XP_030930349.1	receptor-like serine/threonine-protein kinase At2g45590 [Quercus lobata]	Quercus lobata	675	97	2e-43	44.79
XP_016748285.2	receptor-like serine/threonine-protein kinase At2g45590 [Gossypium hirsutum]	Gossypium hirsutum	653	99	8e-43	47.08
XP_050249837.1	receptor-like serine/threonine-protein kinase At2g45590 [Quercus robur]	Quercus robur	672	97	9e-43	45.14
KAB2056232.1	hypothetical protein ES319_A11G089900v1 [Gossypium barbadense]	Gossypium barbadense	653	99	9e-43	47.08
XP_017631656.1	PREDICTED: receptor-like serine/threonine-protein kinase At2g45590 [Gossypium arboreum]	Gossypium arboreum	653	99	9e-43	47.08
KAH1080872.1	hypothetical protein J1N35_020633 [Gossypium stocksii]	Gossypium stocksii	653	99	9e-43	47.08
TYJ08700.1	hypothetical protein E1A91_A11G092300v1 [Gossypium mustelinum]	Gossypium mustelinum	671	99	1e-42	47.08
POE90842.1	receptor-like serine/threonine-protein kinase [Quercus suber]	Quercus suber	633	97	1e-42	45.67
XP_050238499.1	receptor-like serine/threonine-protein kinase At2g45590 [Mercurialis annua]	Mercurialis annua	669	94	2e-42	44.07
XP_023928496.1	receptor-like serine/threonine-protein kinase At2g45590 [Quercus suber]	Quercus suber	673	97	2e-42	45.67
PPR95472.1	hypothetical protein GOBAR_AA25180 [Gossypium barbadense]	Gossypium barbadense	653	99	8e-42	46.72
XP_038709872.1	receptor-like serine/threonine-protein kinase At2g45590 [Tripterygium wilfordii]	Tripterygium wilfordii	646	94	3e-41	46.72
KAI4354934.1	hypothetical protein L6164_003757 [Bauhinia variegata]	Bauhinia variegata	488	98	3e-41	42.45
XP_021281199.1	receptor-like serine/threonine-protein kinase At2g45590 [Herrania umbratica]	Herrania umbratica	651	99	4e-41	47.62
MBA0769278.1	hypothetical protein [Gossypium trilobum]	Gossypium trilobum	536	97	7e-41	46.84
KAG6669661.1	hypothetical protein CIPAW_01G259500 [Carya illinoinensis]	Carya illinoinensis	524	97	7e-41	45.74
MBA0831672.1	hypothetical protein [Gossypium armourianum]	Gossypium armourianum	652	97	1e-40	46.84
TYG44399.1	hypothetical protein ES288_D11G095100v1 [Gossypium darwinii]	Gossypium darwinii	652	97	1e-40	46.84
XP_016695414.2	receptor-like serine/threonine-protein kinase At2g45590 [Gossypium hirsutum]	Gossypium hirsutum	652	97	1e-40	46.84
KAI4354935.1	hypothetical protein L6164_003757 [Bauhinia variegata]	Bauhinia variegata	672	98	1e-40	42.45
XP_044492085.1	receptor-like serine/threonine-protein kinase At2g45590 [Mangifera indica]	Mangifera indica	655	99	1e-40	44.49
TYI54702.1	hypothetical protein E1A91_D11G093700v1 [Gossypium mustelinum]	Gossypium mustelinum	652	97	2e-40	46.84
KAG2729571.1	hypothetical protein I3760_01G256500 [Carya illinoinensis]	Carya illinoinensis	667	97	2e-40	45.74
KAG7998291.1	hypothetical protein I3843_01G251500 [Carya illinoinensis]	Carya illinoinensis	684	97	2e-40	45.74
MBA0685859.1	hypothetical protein [Gossypium aridum]	Gossypium aridum	652	97	2e-40	46.84
XP_042951352.1	receptor-like serine/threonine-protein kinase At2g45590 [Carya illinoinensis]	Carya illinoinensis	684	97	2e-40	45.74
MBA0617302.1	hypothetical protein [Gossypium davidsonii]	Gossypium davidsonii	652	97	2e-40	46.84
XP_012489817.1	receptor-like serine/threonine-protein kinase At2g45590 [Gossypium raimondii]	Gossypium raimondii	652	97	2e-40	46.84
XP_021686245.1	receptor-like serine/threonine-protein kinase At2g45590 [Hevea brasiliensis]	Hevea brasiliensis	673	98	3e-40	46.62
MBA0559950.1	hypothetical protein [Gossypium lobatum]	Gossypium lobatum	652	97	3e-40	46.84
MBA0860135.1	hypothetical protein [Gossypium schwendimanii]	Gossypium schwendimanii	652	97	3e-40	46.84
MBA0714887.1	hypothetical protein [Gossypium laxum]	Gossypium laxum	652	97	4e-40	46.84
KAB1218846.1	hypothetical protein CJ030_MR3G018277 [Morella rubra]	Morella rubra	756	97	4e-40	47.52
XP_022759522.1	receptor-like serine/threonine-protein kinase At2g45590 [Durio zibethinus]	Durio zibethinus	653	99	5e-40	47.62
KDO85910.1	hypothetical protein CISIN_1g046097mg [Citrus sinensis]	Citrus sinensis	603	84	8e-40	51.08
XP_021613182.1	receptor-like serine/threonine-protein kinase At2g45590 [Manihot esculenta]	Manihot esculenta	672	98	2e-39	44.84
TYH42909.1	hypothetical protein ES332_D11G093700v1 [Gossypium tomentosum]	Gossypium tomentosum	652	97	2e-39	47.58
XP_022770324.1	LOW QUALITY PROTEIN: receptor-like serine/threonine-protein kinase At2g45590 [Durio zibethinus]	Durio zibethinus	652	99	3e-39	46.49
KAI4356849.1	hypothetical protein L6164_000836 [Bauhinia variegata]	Bauhinia variegata	671	97	3e-39	41.03
XP_034904436.1	receptor-like serine/threonine-protein kinase At2g45590 [Populus alba]	Populus alba	657	100	6e-39	43.55
KAG6749418.1	hypothetical protein POTOM_046464 [Populus tomentosa]	Populus tomentosa	659	100	6e-39	43.55
KAG8653635.1	hypothetical protein MANES_05G043100v8 [Manihot esculenta]	Manihot esculenta	1004	98	8e-39	44.84
KAE8697543.1	Receptor-like serine/threonine-protein kinase [Hibiscus syriacus]	Hibiscus syriacus	663	96	8e-39	47.78
XP_039008012.1	receptor-like serine/threonine-protein kinase At2g45590 [Hibiscus syriacus]	Hibiscus syriacus	653	96	8e-39	47.78
KAG7992747.1	hypothetical protein I3843_02G142700 [Carya illinoinensis]	Carya illinoinensis	661	98	1e-38	45.42
XP_017969870.1	PREDICTED: receptor-like serine/threonine-protein kinase At2g45590 [Theobroma cacao]	Theobroma cacao	652	99	1e-38	46.89
EOX96156.1	Cysteine-rich receptor-like protein kinase 40 isoform 2 [Theobroma cacao]	Theobroma cacao	666	99	1e-38	46.89
XP_042968339.1	receptor-like serine/threonine-protein kinase At2g45590 [Carya illinoinensis]	Carya illinoinensis	661	98	1e-38	45.42
KAI5647330.1	hypothetical protein M9H77_33335 [Catharanthus roseus]	Catharanthus roseus	681	97	1e-38	43.32
KAG6728209.1	hypothetical protein I3842_02G162000 [Carya illinoinensis]	Carya illinoinensis	661	98	1e-38	45.42
XP_041021349.1	LOW QUALITY PROTEIN: receptor-like serine/threonine-protein kinase At2g45590 [Juglans microcarpa x Juglans regia]	Juglans microcarpa x Juglans regia	722	94	1e-38	43.77
KAB2002813.1	hypothetical protein ES319_D11G090600v1 [Gossypium barbadense]	Gossypium barbadense	652	94	2e-38	46.74
KAH8516714.1	hypothetical protein H0E87_004897 [Populus deltoides]	Populus deltoides	552	97	3e-38	43.77
GKU88335.1	hypothetical protein SLEP1_g2616 [Shorea leprosula]	Shorea leprosula	641	98	3e-38	46.99
KAB5569119.1	hypothetical protein DKX38_002912 [Salix brachista]	Salix brachista	657	97	4e-38	43.27
KAE7997176.1	hypothetical protein FH972_001831 [Carpinus fangiana]	Carpinus fangiana	672	97	4e-38	45.8
KAG2723316.1	hypothetical protein I3760_02G164600 [Carya illinoinensis]	Carya illinoinensis	661	98	6e-38	45.07
XP_024450428.2	receptor-like serine/threonine-protein kinase At2g45590 [Populus trichocarpa]	Populus trichocarpa	664	97	6e-38	43.77
XP_011002091.1	PREDICTED: receptor-like serine/threonine-protein kinase At2g45590 isoform X2 [Populus euphratica]	Populus euphratica	668	100	7e-38	43.75
XP_011002092.1	PREDICTED: receptor-like serine/threonine-protein kinase At2g45590 isoform X3 [Populus euphratica]	Populus euphratica	666	97	8e-38	44.48
KAI5598537.1	hypothetical protein BDE02_02G139200 [Populus trichocarpa]	Populus trichocarpa	663	97	9e-38	43.77
XP_011002090.1	PREDICTED: receptor-like serine/threonine-protein kinase At2g45590 isoform X1 [Populus euphratica]	Populus euphratica	673	100	1e-37	43.75
GAV76656.1	Pkinase domain-containing protein/Pkinase_Tyr domain-containing protein [Cephalotus follicularis]	Cephalotus follicularis	634	98	1e-37	44.19
KAG6784708.1	hypothetical protein POTOM_010408 [Populus tomentosa]	Populus tomentosa	664	97	2e-37	44.13
KAB5527010.1	hypothetical protein DKX38_020857 [Salix brachista]	Salix brachista	656	100	2e-37	43.79
KAG5251485.1	receptor serine/threonine-protein kinase [Salix suchowensis]	Salix suchowensis	658	97	3e-37	42.81
KAF7825978.1	receptor-like serine/threonine-protein kinase [Senna tora]	Senna tora	683	96	4e-37	44.12
XP_018846299.2	receptor-like serine/threonine-protein kinase At2g45590 [Juglans regia]	Juglans regia	657	96	4e-37	46.74
XP_034905807.1	receptor-like serine/threonine-protein kinase At2g45590 [Populus alba]	Populus alba	663	97	4e-37	43.77
KAG6786707.1	hypothetical protein POTOM_008316 [Populus tomentosa]	Populus tomentosa	664	97	6e-37	43.42
PON85148.1	Serine/threonine protein kinase [Trema orientale]	Trema orientale	700	99	7e-37	42.86
KAF9668868.1	hypothetical protein SADUNF_Sadunf14G0048200 [Salix dunnii]	Salix dunnii	656	100	2e-36	43.4
XP_040999439.1	receptor-like serine/threonine-protein kinase At2g45590 [Juglans microcarpa x Juglans regia]	Juglans microcarpa x Juglans regia	661	96	2e-36	47.14
PON37401.1	Serine/threonine protein kinase [Parasponia andersonii]	Parasponia andersonii	700	99	2e-36	41.18
KAH8488510.1	hypothetical protein H0E87_024252 [Populus deltoides]	Populus deltoides	556	97	4e-36	44.29
GKV12967.1	hypothetical protein SLEP1_g24050 [Shorea leprosula]	Shorea leprosula	476	99	7e-36	43.94
KAG5231281.1	kinase family protein [Salix suchowensis]	Salix suchowensis	658	100	8e-36	43.4
KAG6748016.1	hypothetical protein POTOM_047911 [Populus tomentosa]	Populus tomentosa	657	100	1e-35	43.55
XP_018831948.2	receptor-like serine/threonine-protein kinase At2g45590 isoform X2 [Juglans regia]	Juglans regia	690	97	2e-35	44.06
XP_018831952.2	receptor-like serine/threonine-protein kinase At2g45590 isoform X4 [Juglans regia]	Juglans regia	670	97	2e-35	44.06
KAF5466927.1	hypothetical protein F2P56_016808 [Juglans regia]	Juglans regia	684	97	2e-35	44.06
XP_035548329.1	receptor-like serine/threonine-protein kinase At2g45590 isoform X1 [Juglans regia]	Juglans regia	719	97	2e-35	44.06
XP_018831949.2	receptor-like serine/threonine-protein kinase At2g45590 isoform X3 [Juglans regia]	Juglans regia	687	97	2e-35	43.71
MCD7467622.1	hypothetical protein [Datura stramonium]	Datura stramonium	560	97	9e-35	40.07
XP_027115021.1	receptor-like serine/threonine-protein kinase At2g45590 [Coffea arabica]	Coffea arabica	695	97	1e-34	41.18
KAF3442274.1	hypothetical protein FNV43_RR16190 [Rhamnella rubrinervis]	Rhamnella rubrinervis	687	98	2e-34	43.77
CDP17807.1	unnamed protein product [Coffea canephora]	Coffea canephora	695	97	4e-34	40.81
KAI3704906.1	hypothetical protein L1987_75135 [Smallanthus sonchifolius]	Smallanthus sonchifolius	659	94	5e-34	42.48
XP_027103357.1	receptor-like serine/threonine-protein kinase At2g45590 [Coffea arabica]	Coffea arabica	713	97	5e-34	40.22
OUZ99463.1	Protein kinase domain [Macleaya cordata]	Macleaya cordata	707	94	7e-34	40.89
XP_027163178.1	receptor-like serine/threonine-protein kinase At2g45590 [Coffea eugenioides]	Coffea eugenioides	695	97	1e-33	40.81
XP_043610243.1	receptor-like serine/threonine-protein kinase At4g25390 [Erigeron canadensis]	Erigeron canadensis	663	96	1e-33	38.55
XP_048321541.1	receptor-like serine/threonine-protein kinase At2g45590 [Ziziphus jujuba var. spinosa]	Ziziphus jujuba var. spinosa	704	96	1e-33	41.13
XP_015893134.1	receptor-like serine/threonine-protein kinase At2g45590 [Ziziphus jujuba var. spinosa]	Ziziphus jujuba var. spinosa	704	96	1e-33	41.13
GFY92937.1	protein kinase superfamily protein [Actinidia rufa]	Actinidia rufa	367	94	1e-33	40.3
XP_031394144.1	receptor-like serine/threonine-protein kinase At2g45590 [Punica granatum]	Punica granatum	698	97	2e-33	41.43
OWM64972.1	hypothetical protein CDL15_Pgr028690 [Punica granatum]	Punica granatum	699	97	2e-33	41.43
XP_023547401.1	receptor-like serine/threonine-protein kinase At2g45590 [Cucurbita pepo subsp. pepo]	Cucurbita pepo subsp. pepo	646	99	2e-33	37.63
KAF8036176.1	hypothetical protein BT93_C2011 [Corymbia citriodora subsp. variegata]	Corymbia citriodora subsp. variegata	594	97	2e-33	39.42
XP_017236276.1	PREDICTED: receptor-like serine/threonine-protein kinase At2g45590 [Daucus carota subsp. sativus]	Daucus carota subsp. sativus	674	97	2e-33	42.75
XP_026409475.1	receptor-like serine/threonine-protein kinase At2g45590 [Papaver somniferum]	Papaver somniferum	744	96	2e-33	39.93
KAI8028112.1	Receptor-like serine/threonine-protein kinase [Camellia lanceoleosa]	Camellia lanceoleosa	699	97	2e-33	44.64
XP_028117364.1	receptor-like serine/threonine-protein kinase At2g45590 isoform X1 [Camellia sinensis]	Camellia sinensis	699	97	3e-33	44.29
XP_028117366.1	receptor-like serine/threonine-protein kinase At2g45590 isoform X3 [Camellia sinensis]	Camellia sinensis	672	97	3e-33	43.51
XP_049351500.1	receptor-like serine/threonine-protein kinase At2g45590 [Solanum verrucosum]	Solanum verrucosum	685	97	3e-33	38.99
XP_028117365.1	receptor-like serine/threonine-protein kinase At2g45590 isoform X2 [Camellia sinensis]	Camellia sinensis	680	97	3e-33	43.51
XP_016465347.1	PREDICTED: receptor-like serine/threonine-protein kinase At2g45590 [Nicotiana tabacum]	Nicotiana tabacum	698	97	4e-33	40.07
XP_049398886.1	receptor-like serine/threonine-protein kinase At2g45590 [Solanum stenotomum]	Solanum stenotomum	685	97	6e-33	38.63
XP_004145055.1	receptor-like serine/threonine-protein kinase At2g45590 [Cucumis sativus]	Cucumis sativus	654	99	6e-33	38.43
XP_019241798.1	PREDICTED: receptor-like serine/threonine-protein kinase At2g45590 [Nicotiana attenuata]	Nicotiana attenuata	707	97	6e-33	40.07
XP_009592522.1	receptor-like serine/threonine-protein kinase At2g45590 [Nicotiana tomentosiformis]	Nicotiana tomentosiformis	685	97	7e-33	40.07
XP_009776443.1	PREDICTED: receptor-like serine/threonine-protein kinase At2g45590 [Nicotiana sylvestris]	Nicotiana sylvestris	659	97	9e-33	40.07
XP_016455180.1	PREDICTED: receptor-like serine/threonine-protein kinase At2g45590 [Nicotiana tabacum]	Nicotiana tabacum	557	97	9e-33	39.49
PHT39866.1	Receptor-like serine/threonine-protein kinase [Capsicum baccatum]	Capsicum baccatum	685	97	1e-32	38.97
GEW92256.1	receptor-like serine/threonine-protein kinase At4g25390 [Tanacetum cinerariifolium]	Tanacetum cinerariifolium	662	95	1e-32	41.88
XP_045803941.1	receptor-like serine/threonine-protein kinase At2g45590 isoform X1 [Trifolium pratense]	Trifolium pratense	690	95	1e-32	42.45
XP_045803942.1	receptor-like serine/threonine-protein kinase At2g45590 isoform X2 [Trifolium pratense]	Trifolium pratense	687	95	2e-32	42.45
PNX93154.1	receptor-like serine/threonine-protein kinase [Trifolium pratense]	Trifolium pratense	722	95	2e-32	42.45
XP_016574618.1	receptor-like serine/threonine-protein kinase At2g45590 isoform X2 [Capsicum annuum]	Capsicum annuum	681	97	2e-32	38.97
PHU29240.1	Receptor-like serine/threonine-protein kinase [Capsicum chinense]	Capsicum chinense	677	97	2e-32	38.97
PHT93418.1	Receptor-like serine/threonine-protein kinase [Capsicum annuum]	Capsicum annuum	691	97	2e-32	38.97
XP_006339510.1	PREDICTED: receptor-like serine/threonine-protein kinase At2g45590 [Solanum tuberosum]	Solanum tuberosum	685	97	2e-32	38.27
XP_016574612.1	receptor-like serine/threonine-protein kinase At2g45590 isoform X1 [Capsicum annuum]	Capsicum annuum	721	97	3e-32	38.97
KAH6828484.1	Protein kinase superfamily protein [Perilla frutescens var. hirtella]	Perilla frutescens var. hirtella	704	94	3e-32	42.81
XP_010661596.1	PREDICTED: receptor-like serine/threonine-protein kinase At2g45590 [Vitis vinifera]	Vitis vinifera	664	97	3e-32	41.05
KAH0766254.1	hypothetical protein KY285_002125 [Solanum tuberosum]	Solanum tuberosum	685	97	3e-32	38.27
KAG7013365.1	Receptor-like serine/threonine-protein kinase [Cucurbita argyrosperma subsp. argyrosperma]	Cucurbita argyrosperma subsp. argyrosperma	647	99	3e-32	37.14
KAI5564408.1	hypothetical protein BDE02_14G058000 [Populus trichocarpa]	Populus trichocarpa	657	100	3e-32	43.55
XP_011034761.1	PREDICTED: LOW QUALITY PROTEIN: receptor-like serine/threonine-protein kinase At2g45590 [Populus euphratica]	Populus euphratica	654	100	3e-32	43.55
XP_002320077.3	receptor-like serine/threonine-protein kinase At2g45590 [Populus trichocarpa]	Populus trichocarpa	659	100	4e-32	43.4
RVX01017.1	Receptor-like serine/threonine-protein kinase [Vitis vinifera]	Vitis vinifera	661	97	4e-32	40.35
XP_022959186.1	receptor-like serine/threonine-protein kinase At2g45590 [Cucurbita moschata]	Cucurbita moschata	648	99	5e-32	37.72
XP_004231177.1	receptor-like serine/threonine-protein kinase At2g45590 [Solanum lycopersicum]	Solanum lycopersicum	684	97	6e-32	38.27
KAI3967211.1	hypothetical protein MKX01_042796 [Papaver californicum]	Papaver californicum	741	96	7e-32	39.01
KAH6783013.1	Protein kinase superfamily protein [Perilla frutescens var. hirtella]	Perilla frutescens var. hirtella	704	94	8e-32	42.46
XP_034709660.1	receptor-like serine/threonine-protein kinase At2g45590 [Vitis riparia]	Vitis riparia	664	97	9e-32	41.05
XP_030490209.1	receptor-like serine/threonine-protein kinase At2g45590 [Cannabis sativa]	Cannabis sativa	700	98	1e-31	40.89
TMW84747.1	hypothetical protein EJD97_024496 [Solanum chilense]	Solanum chilense	684	97	1e-31	38.27
KAH6761299.1	Protein kinase superfamily protein [Perilla frutescens var. frutescens]	Perilla frutescens var. frutescens	704	94	1e-31	42.46
XP_030474423.1	receptor-like serine/threonine-protein kinase At2g45590 [Syzygium oleosum]	Syzygium oleosum	598	97	1e-31	39.71
XP_015063143.1	receptor-like serine/threonine-protein kinase At2g45590 [Solanum pennellii]	Solanum pennellii	684	97	2e-31	37.91
KAG6574785.1	Receptor-like serine/threonine-protein kinase [Cucurbita argyrosperma subsp. sororia]	Cucurbita argyrosperma subsp. sororia	651	99	2e-31	38.03
KAF2311102.1	hypothetical protein GH714_019502 [Hevea brasiliensis]	Hevea brasiliensis	365	61	2e-31	52.72
KAI3808851.1	hypothetical protein L1987_24814 [Smallanthus sonchifolius]	Smallanthus sonchifolius	658	96	4e-31	41.54
XP_008460138.1	receptor-like serine/threonine-protein kinase At2g45590 [Cucumis melo]	Cucumis melo	653	99	5e-31	39.5
XP_004510924.1	receptor-like serine/threonine-protein kinase At2g45590 [Cicer arietinum]	Cicer arietinum	684	84	6e-31	43.58
GAU40936.1	hypothetical protein TSUD_348730 [Trifolium subterraneum]	Trifolium subterraneum	598	95	6e-31	40.58
XP_019189743.1	PREDICTED: receptor-like serine/threonine-protein kinase At2g45590 [Ipomoea nil]	Ipomoea nil	673	97	6e-31	41.18
KAA8520551.1	hypothetical protein F0562_014807 [Nyssa sinensis]	Nyssa sinensis	1331	97	6e-31	41.45
GFY84262.1	protein kinase superfamily protein [Actinidia rufa]	Actinidia rufa	553	94	7e-31	39.92
KAF8379360.1	hypothetical protein HHK36_028794 [Tetracentron sinense]	Tetracentron sinense	797	97	8e-31	40.29
XP_023006390.1	receptor-like serine/threonine-protein kinase At2g45590 [Cucurbita maxima]	Cucurbita maxima	648	99	8e-31	38.79
XP_050386096.1	receptor-like serine/threonine-protein kinase At2g45590 [Potentilla anserina]	Potentilla anserina	678	83	9e-31	42.61
KAI6706719.1	hypothetical protein NL676_009681 [Syzygium grande]	Syzygium grande	714	97	1e-30	37.54
KAA8533803.1	hypothetical protein F0562_031320 [Nyssa sinensis]	Nyssa sinensis	689	82	1e-30	41.83
XP_027335821.1	receptor-like serine/threonine-protein kinase At2g45590 isoform X2 [Abrus precatorius]	Abrus precatorius	638	84	1e-30	45.92
PSR93389.1	Receptor-like serine/threonine-protein kinase [Actinidia chinensis var. chinensis]	Actinidia chinensis var. chinensis	679	94	2e-30	40.77
XP_031112271.1	receptor-like serine/threonine-protein kinase At2g45590 [Ipomoea triloba]	Ipomoea triloba	657	74	2e-30	42.53
PSS33133.1	Receptor-like serine/threonine-protein kinase [Actinidia chinensis var. chinensis]	Actinidia chinensis var. chinensis	661	94	2e-30	39.54
PIA49793.1	hypothetical protein AQUCO_01300495v1 [Aquilegia coerulea]	Aquilegia coerulea	693	97	3e-30	39.78
XP_010272626.1	PREDICTED: receptor-like serine/threonine-protein kinase At2g45590 [Nelumbo nucifera]	Nelumbo nucifera	693	97	3e-30	39.86
KAI3787361.1	hypothetical protein L1987_41789 [Smallanthus sonchifolius]	Smallanthus sonchifolius	681	95	4e-30	39.93
KAE8734451.1	Receptor-like serine/threonine-protein kinase [Hibiscus syriacus]	Hibiscus syriacus	461	83	5e-30	47.41
KCW72904.1	hypothetical protein EUGRSUZ_E01348 [Eucalyptus grandis]	Eucalyptus grandis	696	97	5e-30	40.07
XP_019149747.1	PREDICTED: receptor-like serine/threonine-protein kinase At4g25390 [Ipomoea nil]	Ipomoea nil	685	94	7e-30	40.86
XP_049396008.1	receptor-like serine/threonine-protein kinase At2g45590 [Solanum stenotomum]	Solanum stenotomum	689	98	7e-30	40.91
PSS24193.1	Receptor-like serine/threonine-protein kinase [Actinidia chinensis var. chinensis]	Actinidia chinensis var. chinensis	674	97	9e-30	38.46
KAH6804675.1	Protein kinase superfamily protein [Perilla frutescens var. frutescens]	Perilla frutescens var. frutescens	703	94	1e-29	42.46
XP_038875845.1	receptor-like serine/threonine-protein kinase At2g45590 [Benincasa hispida]	Benincasa hispida	656	99	2e-29	36.92
PHT53051.1	Receptor-like serine/threonine-protein kinase [Capsicum baccatum]	Capsicum baccatum	692	97	2e-29	42.05
XP_030463404.1	receptor-like serine/threonine-protein kinase At4g25390 [Syzygium oleosum]	Syzygium oleosum	651	94	2e-29	38.29
XP_039169297.1	LOW QUALITY PROTEIN: receptor-like serine/threonine-protein kinase At2g45590 [Eucalyptus grandis]	Eucalyptus grandis	707	97	2e-29	40.86
XP_030514625.1	receptor-like serine/threonine-protein kinase At2g45590 [Rhodamnia argentea]	Rhodamnia argentea	686	97	3e-29	37.19
XP_016564735.2	receptor-like serine/threonine-protein kinase At4g25390 [Capsicum annuum]	Capsicum annuum	690	97	3e-29	41.84
PHT87219.1	Receptor-like serine/threonine-protein kinase [Capsicum annuum]	Capsicum annuum	692	97	3e-29	41.84
CAA2995420.1	receptor-like serine threonine- kinase At4g25390 [Olea europaea subsp. europaea]	Olea europaea subsp. europaea	691	94	6e-29	43.22
XP_048139203.1	receptor-like serine/threonine-protein kinase At4g25390 isoform X3 [Rhodamnia argentea]	Rhodamnia argentea	686	94	7e-29	37.92
XP_022866495.1	receptor-like serine/threonine-protein kinase At4g25390 [Olea europaea var. sylvestris]	Olea europaea var. sylvestris	691	94	7e-29	43.22
CAA3010753.1	receptor-like serine threonine- kinase At4g25390 [Olea europaea subsp. europaea]	Olea europaea subsp. europaea	691	94	7e-29	40.43
KAD5316976.1	hypothetical protein E3N88_16922 [Mikania micrantha]	Mikania micrantha	612	75	7e-29	43
XP_048139202.1	receptor-like serine/threonine-protein kinase At4g25390 isoform X2 [Rhodamnia argentea]	Rhodamnia argentea	722	94	8e-29	37.92
XP_050942635.1	receptor-like serine/threonine-protein kinase At4g25390 isoform X3 [Cucumis melo]	Cucumis melo	685	94	8e-29	40.15
KAA8515961.1	hypothetical protein F0562_019140 [Nyssa sinensis]	Nyssa sinensis	737	97	9e-29	39.42
KAF5196141.1	Receptor-like serine/threonine-protein kinase [Thalictrum thalictroides]	Thalictrum thalictroides	692	97	9e-29	39.42
XP_008439135.2	receptor-like serine/threonine-protein kinase At4g25390 isoform X2 [Cucumis melo]	Cucumis melo	689	94	9e-29	40.15
DAD18620.1	TPA: hypothetical protein HUJ06_020083 [Nelumbo nucifera]	Nelumbo nucifera	671	59	1e-28	44.51
XP_027335820.1	receptor-like serine/threonine-protein kinase At2g45590 isoform X1 [Abrus precatorius]	Abrus precatorius	658	84	1e-28	43.08
XP_047314954.1	receptor-like serine/threonine-protein kinase At2g45590 [Impatiens glandulifera]	Impatiens glandulifera	666	91	1e-28	36.88
XP_010264157.1	PREDICTED: receptor-like serine/threonine-protein kinase At2g45590 [Nelumbo nucifera]	Nelumbo nucifera	698	59	1e-28	44.51
XP_030537219.1	receptor-like serine/threonine-protein kinase At4g25390 isoform X1 [Rhodamnia argentea]	Rhodamnia argentea	725	94	1e-28	37.92
XP_038900924.1	receptor-like serine/threonine-protein kinase At4g25390 [Benincasa hispida]	Benincasa hispida	743	94	1e-28	39.56
XP_031738386.1	receptor-like serine/threonine-protein kinase At4g25390 [Cucumis sativus]	Cucumis sativus	682	94	2e-28	41.11
XP_049363509.1	receptor-like serine/threonine-protein kinase At2g45590 [Solanum verrucosum]	Solanum verrucosum	689	98	2e-28	40.21
XP_015067931.1	receptor-like serine/threonine-protein kinase At4g25390 [Solanum pennellii]	Solanum pennellii	691	98	2e-28	40.77
XP_008439134.2	receptor-like serine/threonine-protein kinase At4g25390 isoform X1 [Cucumis melo]	Cucumis melo	751	94	2e-28	40.15
TMW83758.1	hypothetical protein EJD97_000786 [Solanum chilense]	Solanum chilense	691	98	2e-28	40.77
KAA0033589.1	receptor-like serine/threonine-protein kinase [Cucumis melo var. makuwa]	Cucumis melo var. makuwa	812	94	2e-28	40.15
KAF5959908.1	hypothetical protein HYC85_001117 [Camellia sinensis]	Camellia sinensis	625	94	2e-28	41.09
PIN04536.1	Tyrosine kinase [Handroanthus impetiginosus]	Handroanthus impetiginosus	702	94	3e-28	40.78
XP_004234147.1	receptor-like serine/threonine-protein kinase At4g25390 [Solanum lycopersicum]	Solanum lycopersicum	691	98	4e-28	40.91
KAH0686311.1	hypothetical protein KY284_016864 [Solanum tuberosum]	Solanum tuberosum	689	98	4e-28	40.56
XP_006362688.1	PREDICTED: receptor-like serine/threonine-protein kinase At2g45590 [Solanum tuberosum]	Solanum tuberosum	689	98	4e-28	40.56
KAG5616786.1	hypothetical protein H5410_016610 [Solanum commersonii]	Solanum commersonii	689	98	4e-28	40.21
KAI3429008.1	Protein kinase domain-containing protein [Psidium guajava]	Psidium guajava	703	97	4e-28	39.15
KAH0702590.1	hypothetical protein KY285_016868 [Solanum tuberosum]	Solanum tuberosum	689	98	4e-28	40.56
KAI3985277.1	hypothetical protein MKX01_033591 [Papaver californicum]	Papaver californicum	738	96	5e-28	38.41
KAI6672264.1	hypothetical protein NL676_000170 [Syzygium grande]	Syzygium grande	806	94	5e-28	37.92
PPD78209.1	hypothetical protein GOBAR_DD24855 [Gossypium barbadense]	Gossypium barbadense	482	99	7e-28	39.62
KAJ0487726.1	putative protein kinase RLK-Pelle-RLCK-XI family [Helianthus annuus]	Helianthus annuus	652	94	7e-28	43.43
KAI3875263.1	hypothetical protein MKX03_011147 [Papaver bracteatum]	Papaver bracteatum	741	96	8e-28	39.93
XP_019228078.1	PREDICTED: receptor-like serine/threonine-protein kinase At4g25390 [Nicotiana attenuata]	Nicotiana attenuata	685	98	9e-28	40.07
XP_011076272.1	receptor-like serine/threonine-protein kinase At4g25390 [Sesamum indicum]	Sesamum indicum	701	94	1e-27	42.39
XP_052199484.1	receptor-like serine/threonine-protein kinase At4g25390 [Diospyros lotus]	Diospyros lotus	693	93	1e-27	41.24
KAI3420618.1	Protein kinase domain-containing protein [Psidium guajava]	Psidium guajava	687	94	1e-27	38.66
CDP05274.1	unnamed protein product [Coffea canephora]	Coffea canephora	682	94	1e-27	39.27
XP_027103893.1	LOW QUALITY PROTEIN: receptor-like serine/threonine-protein kinase At4g25390 [Coffea arabica]	Coffea arabica	682	94	2e-27	39.27
KAF3433081.1	hypothetical protein FNV43_RR24183 [Rhamnella rubrinervis]	Rhamnella rubrinervis	686	94	2e-27	37.5
KAF6160270.1	hypothetical protein GIB67_019039 [Kingdonia uniflora]	Kingdonia uniflora	943	97	2e-27	39.08
XP_009790475.1	PREDICTED: receptor-like serine/threonine-protein kinase At4g25390 [Nicotiana sylvestris]	Nicotiana sylvestris	686	98	2e-27	40.43
XP_028063669.1	receptor-like serine/threonine-protein kinase At4g25390 isoform X2 [Camellia sinensis]	Camellia sinensis	690	94	2e-27	41.3
XP_028063666.1	receptor-like serine/threonine-protein kinase At4g25390 isoform X1 [Camellia sinensis]	Camellia sinensis	692	94	2e-27	41.3
THG16947.1	hypothetical protein TEA_015752 [Camellia sinensis var. sinensis]	Camellia sinensis var. sinensis	688	94	2e-27	41.3
XP_052191875.1	receptor-like serine/threonine-protein kinase At2g45590 [Diospyros lotus]	Diospyros lotus	686	97	2e-27	41.67
KAI8029304.1	Receptor-like serine/threonine-protein kinase [Camellia lanceoleosa]	Camellia lanceoleosa	685	94	3e-27	41.3
KAG5626810.1	hypothetical protein H5410_012028 [Solanum commersonii]	Solanum commersonii	683	97	3e-27	37.55
KAI3458235.1	hypothetical protein Pfo_014898 [Paulownia fortunei]	Paulownia fortunei	731	94	3e-27	42.96
XP_043697094.1	receptor-like serine/threonine-protein kinase At2g45590 [Telopea speciosissima]	Telopea speciosissima	710	95	4e-27	36.5
KAF9614876.1	hypothetical protein IFM89_020973 [Coptis chinensis]	Coptis chinensis	664	97	5e-27	39.03
XP_027163427.1	receptor-like serine/threonine-protein kinase At4g25390 [Coffea eugenioides]	Coffea eugenioides	678	94	8e-27	40.15
XP_027110420.1	receptor-like serine/threonine-protein kinase At4g25390 [Coffea arabica]	Coffea arabica	678	94	8e-27	40.15
XP_022141222.1	receptor-like serine/threonine-protein kinase At4g25390 [Momordica charantia]	Momordica charantia	690	94	8e-27	38.58
KAH7853469.1	hypothetical protein Vadar_002819 [Vaccinium darrowii]	Vaccinium darrowii	621	95	9e-27	38.63
MCL7027610.1	hypothetical protein [Papaver nudicaule]	Papaver nudicaule	718	95	9e-27	37.92
KAI3950356.1	hypothetical protein MKW98_003839 [Papaver atlanticum]	Papaver atlanticum	743	96	9e-27	39.22
XP_026380202.1	receptor-like serine/threonine-protein kinase At2g45590 [Papaver somniferum]	Papaver somniferum	758	96	9e-27	39.58
KAG9145410.1	hypothetical protein Leryth_022911 [Lithospermum erythrorhizon]	Lithospermum erythrorhizon	748	94	1e-26	36.46
KAH7537936.1	hypothetical protein FEM48_Zijuj03G0145800 [Ziziphus jujuba var. spinosa]	Ziziphus jujuba var. spinosa	590	94	1e-26	40.81
CAA2934949.1	receptor-like serine threonine- kinase At4g25390 [Olea europaea subsp. europaea]	Olea europaea subsp. europaea	686	94	1e-26	38.04
PON69971.1	Serine/threonine protein kinase [Parasponia andersonii]	Parasponia andersonii	679	97	1e-26	37.5
XP_015877993.2	receptor-like serine/threonine-protein kinase At4g25390 [Ziziphus jujuba var. spinosa]	Ziziphus jujuba var. spinosa	681	94	2e-26	40.81
XP_031096132.1	receptor-like serine/threonine-protein kinase At4g25390 [Ipomoea triloba]	Ipomoea triloba	686	94	3e-26	40.43
XP_022006648.1	receptor-like serine/threonine-protein kinase At4g25390 [Helianthus annuus]	Helianthus annuus	671	94	3e-26	40
XP_016438445.1	PREDICTED: LOW QUALITY PROTEIN: receptor-like serine/threonine-protein kinase At4g25390 [Nicotiana tabacum]	Nicotiana tabacum	692	98	3e-26	38.93
XP_022873954.1	receptor-like serine/threonine-protein kinase At4g25390 [Olea europaea var. sylvestris]	Olea europaea var. sylvestris	686	94	3e-26	37.68
KAJ0705468.1	putative protein kinase RLK-Pelle-RLCK-XI family [Helianthus annuus]	Helianthus annuus	670	94	3e-26	40.37
KAG8381439.1	hypothetical protein BUALT_Bualt06G0122100 [Buddleja alternifolia]	Buddleja alternifolia	772	94	3e-26	43.26
MCD7459592.1	hypothetical protein [Datura stramonium]	Datura stramonium	691	97	4e-26	40.27
XP_009621667.1	receptor-like serine/threonine-protein kinase At4g25390 [Nicotiana tomentosiformis]	Nicotiana tomentosiformis	685	98	4e-26	38.93
XP_023754795.1	receptor-like serine/threonine-protein kinase At4g25390 [Lactuca sativa]	Lactuca sativa	665	94	4e-26	39.48
XP_022999820.1	receptor-like serine/threonine-protein kinase At2g45590 [Cucurbita maxima]	Cucurbita maxima	615	92	5e-26	37.07
KAI3711333.1	hypothetical protein L2E82_41339 [Cichorium intybus]	Cichorium intybus	677	75	6e-26	41.26
XP_003627651.3	receptor-like serine/threonine-protein kinase At2g45590 [Medicago truncatula]	Medicago truncatula	685	98	6e-26	39.37
KAJ0658190.1	putative protein kinase RLK-Pelle-RLCK-XI family [Helianthus annuus]	Helianthus annuus	669	94	6e-26	40.37
KAI5670168.1	hypothetical protein M9H77_10532 [Catharanthus roseus]	Catharanthus roseus	691	94	7e-26	40.28
CAA3024817.1	receptor-like serine threonine- kinase At2g45590 [Olea europaea subsp. europaea]	Olea europaea subsp. europaea	662	97	8e-26	39.27
VFQ75697.1	unnamed protein product [Cuscuta campestris]	Cuscuta campestris	514	82	8e-26	40.52
XP_022897077.1	receptor-like serine/threonine-protein kinase At2g45590 [Olea europaea var. sylvestris]	Olea europaea var. sylvestris	662	97	9e-26	39.27
XP_023515184.1	receptor-like serine/threonine-protein kinase At2g45590 [Cucurbita pepo subsp. pepo]	Cucurbita pepo subsp. pepo	612	72	1e-25	38.94
VFQ74765.1	unnamed protein product [Cuscuta campestris]	Cuscuta campestris	511	78	1e-25	42.01
KAI7748601.1	hypothetical protein M8C21_012401 [Ambrosia artemisiifolia]	Ambrosia artemisiifolia	679	75	1e-25	44.29
XP_050873260.1	receptor-like serine/threonine-protein kinase At2g45590 [Pisum sativum]	Pisum sativum	680	78	1e-25	42.5
KZV41054.1	protein kinase [Dorcoceras hygrometricum]	Dorcoceras hygrometricum	697	94	1e-25	41.22
KAE9610714.1	putative protein kinase RLK-Pelle-RLCK-XI family [Lupinus albus]	Lupinus albus	644	77	1e-25	40.95
KAF8008645.1	hypothetical protein BT93_K2341 [Corymbia citriodora subsp. variegata]	Corymbia citriodora subsp. variegata	659	92	1e-25	37.64
XP_018830821.2	receptor-like serine/threonine-protein kinase At4g25390 [Juglans regia]	Juglans regia	665	94	1e-25	36.8
PON88049.1	Serine/threonine protein kinase [Trema orientale]	Trema orientale	678	97	1e-25	37.94
KAJ0551772.1	putative protein kinase RLK-Pelle-RLCK-XI family [Helianthus annuus]	Helianthus annuus	643	74	1e-25	41.74
KAF1876552.1	hypothetical protein Lal_00021266 [Lupinus albus]	Lupinus albus	792	57	2e-25	47.4
GEW63111.1	receptor-like serine/threonine-protein kinase At2g45590 [Tanacetum cinerariifolium]	Tanacetum cinerariifolium	676	54	2e-25	45.22
KAJ0772188.1	putative protein kinase RLK-Pelle-RLCK-XI family [Helianthus annuus]	Helianthus annuus	601	74	2e-25	40.62
KAI3681667.1	hypothetical protein L6452_36469 [Arctium lappa]	Arctium lappa	684	96	2e-25	38.83
AET02127.2	receptor-like Serine/Threonine-kinase plant [Medicago truncatula]	Medicago truncatula	685	98	3e-25	39.37
XP_034206256.1	receptor-like serine/threonine-protein kinase At2g45590 [Prunus dulcis]	Prunus dulcis	685	80	3e-25	45.37
KAF7148384.1	hypothetical protein RHSIM_Rhsim03G0173600 [Rhododendron simsii]	Rhododendron simsii	833	90	3e-25	39.18
XP_021974236.1	receptor-like serine/threonine-protein kinase At4g25390 [Helianthus annuus]	Helianthus annuus	649	74	3e-25	40.62
CAH9093304.1	unnamed protein product [Cuscuta epithymum]	Cuscuta epithymum	624	70	3e-25	39.8
GFY92424.1	protein kinase superfamily protein [Actinidia rufa]	Actinidia rufa	723	97	4e-25	38.16
KAI5345363.1	hypothetical protein L3X38_013240 [Prunus dulcis]	Prunus dulcis	684	80	4e-25	44.05
KAI3693909.1	hypothetical protein L1987_76864 [Smallanthus sonchifolius]	Smallanthus sonchifolius	685	95	4e-25	39.26
XP_019431470.1	PREDICTED: receptor-like serine/threonine-protein kinase At2g45590 [Lupinus angustifolius]	Lupinus angustifolius	661	57	4e-25	47.4
XP_008232821.1	PREDICTED: receptor-like serine/threonine-protein kinase At2g45590 [Prunus mume]	Prunus mume	680	80	5e-25	44.93
XP_041999019.1	receptor-like serine/threonine-protein kinase At4g25390 [Salvia splendens]	Salvia splendens	698	94	5e-25	39.08
XP_024172667.1	receptor-like serine/threonine-protein kinase At2g45590 [Rosa chinensis]	Rosa chinensis	685	83	5e-25	40.87
KAG7013192.1	Receptor-like serine/threonine-protein kinase [Cucurbita argyrosperma subsp. argyrosperma]	Cucurbita argyrosperma subsp. argyrosperma	686	94	6e-25	37.22
XP_024992349.1	receptor-like serine/threonine-protein kinase At2g45590 [Cynara cardunculus var. scolymus]	Cynara cardunculus var. scolymus	683	95	7e-25	37.45
XP_041002610.1	receptor-like serine/threonine-protein kinase At4g25390 [Juglans microcarpa x Juglans regia]	Juglans microcarpa x Juglans regia	667	94	7e-25	35.93
KAI3850090.1	hypothetical protein MKW92_003628 [Papaver armeniacum]	Papaver armeniacum	743	96	7e-25	38.75
KAI3793064.1	hypothetical protein L1987_35676 [Smallanthus sonchifolius]	Smallanthus sonchifolius	665	94	8e-25	39.11
XP_043718325.1	receptor-like serine/threonine-protein kinase At2g45590 [Telopea speciosissima]	Telopea speciosissima	694	97	8e-25	38.21
RAL54127.1	hypothetical protein DM860_004598 [Cuscuta australis]	Cuscuta australis	631	64	9e-25	47.28
KAH0980403.1	hypothetical protein GBA52_007580 [Prunus armeniaca]	Prunus armeniaca	557	80	9e-25	43.61
XP_042485689.1	receptor-like serine/threonine-protein kinase At2g45590 [Macadamia integrifolia]	Macadamia integrifolia	442	58	9e-25	41.34
KAJ0471152.1	putative protein kinase RLK-Pelle-RLCK-XI family [Helianthus annuus]	Helianthus annuus	655	94	1e-24	40
KAJ0558863.1	putative protein kinase RLK-Pelle-RLCK-XI family [Helianthus annuus]	Helianthus annuus	634	74	1e-24	41.47
XP_023541488.1	receptor-like serine/threonine-protein kinase At4g25390 [Cucurbita pepo subsp. pepo]	Cucurbita pepo subsp. pepo	686	94	1e-24	37.22
KAG6574136.1	Receptor-like serine/threonine-protein kinase [Cucurbita argyrosperma subsp. sororia]	Cucurbita argyrosperma subsp. sororia	686	94	1e-24	37.22
XP_022945030.1	receptor-like serine/threonine-protein kinase At4g25390 [Cucurbita moschata]	Cucurbita moschata	686	94	1e-24	37.22
CAB4300202.1	unnamed protein product [Prunus armeniaca]	Prunus armeniaca	681	80	1e-24	43.61
CAB4269809.1	unnamed protein product [Prunus armeniaca]	Prunus armeniaca	685	80	1e-24	43.61
XP_010109069.1	receptor-like serine/threonine-protein kinase At4g25390 [Morus notabilis]	Morus notabilis	672	94	1e-24	35.77
KAH6830780.1	Protein kinase superfamily protein [Perilla frutescens var. hirtella]	Perilla frutescens var. hirtella	654	57	2e-24	47.93
KAH6817842.1	Protein kinase superfamily protein [Perilla frutescens var. frutescens]	Perilla frutescens var. frutescens	653	57	2e-24	47.93
KAH6779805.1	Protein kinase superfamily protein [Perilla frutescens var. hirtella]	Perilla frutescens var. hirtella	653	57	2e-24	47.93
XP_022967973.1	receptor-like serine/threonine-protein kinase At4g25390 [Cucurbita maxima]	Cucurbita maxima	687	94	2e-24	36.84
CAH9123805.1	unnamed protein product [Cuscuta epithymum]	Cuscuta epithymum	624	70	2e-24	39.29
XP_024981685.1	receptor-like serine/threonine-protein kinase At4g25390 [Cynara cardunculus var. scolymus]	Cynara cardunculus var. scolymus	663	94	2e-24	38.2
PSS13994.1	Receptor-like serine/threonine-protein kinase [Actinidia chinensis var. chinensis]	Actinidia chinensis var. chinensis	657	97	2e-24	38.08
KAI3890294.1	hypothetical protein MKW92_003269 [Papaver armeniacum]	Papaver armeniacum	742	96	2e-24	38.75
XP_021615618.1	receptor-like serine/threonine-protein kinase At4g25390 [Manihot esculenta]	Manihot esculenta	707	77	3e-24	41.26
RZC73070.1	hypothetical protein C5167_048548 [Papaver somniferum]	Papaver somniferum	690	62	4e-24	41.58
KAJ0466164.1	putative protein kinase RLK-Pelle-RLCK-XI family [Helianthus annuus]	Helianthus annuus	669	94	4e-24	39.63
GKV16338.1	hypothetical protein SLEP1_g26995 [Shorea leprosula]	Shorea leprosula	680	94	4e-24	39.31
XP_042043833.1	receptor-like serine/threonine-protein kinase At4g25390 [Salvia splendens]	Salvia splendens	698	94	4e-24	39.45
XP_012090359.2	receptor-like serine/threonine-protein kinase At4g25390 [Jatropha curcas]	Jatropha curcas	704	94	5e-24	39.21
KDP22361.1	hypothetical protein JCGZ_26192 [Jatropha curcas]	Jatropha curcas	704	94	5e-24	39.21
XP_043621899.1	receptor-like serine/threonine-protein kinase At2g45590 [Erigeron canadensis]	Erigeron canadensis	681	75	5e-24	41.63
XP_011469118.1	PREDICTED: LOW QUALITY PROTEIN: receptor-like serine/threonine-protein kinase At2g45590 [Fragaria vesca subsp. vesca]	Fragaria vesca subsp. vesca	683	83	7e-24	42.42
KAG6593702.1	Receptor-like serine/threonine-protein kinase [Cucurbita argyrosperma subsp. sororia]	Cucurbita argyrosperma subsp. sororia	613	72	7e-24	39.42
KAG7026041.1	Receptor-like serine/threonine-protein kinase [Cucurbita argyrosperma subsp. argyrosperma]	Cucurbita argyrosperma subsp. argyrosperma	613	72	7e-24	39.42
KAG6721075.1	hypothetical protein I3842_03G094100 [Carya illinoinensis]	Carya illinoinensis	668	94	8e-24	37.5
XP_022964451.1	receptor-like serine/threonine-protein kinase At2g45590 [Cucurbita moschata]	Cucurbita moschata	613	72	8e-24	38.46
XP_021825969.1	receptor-like serine/threonine-protein kinase At2g45590 [Prunus avium]	Prunus avium	675	80	9e-24	44.93
KAE9464962.1	hypothetical protein C3L33_03145 [Rhododendron williamsianum]	Rhododendron williamsianum	552	55	9e-24	45.88
XP_047941884.1	receptor-like serine/threonine-protein kinase At4g25390 [Salvia hispanica]	Salvia hispanica	698	94	9e-24	39.86
KAI3471080.1	hypothetical protein Pfo_027743 [Paulownia fortunei]	Paulownia fortunei	703	94	1e-23	38.87
RWR87874.1	receptor-like serine/threonine-protein kinase [Cinnamomum micranthum f. kanehirae]	Cinnamomum micranthum f. kanehirae	673	99	1e-23	35.82
KAG5558464.1	hypothetical protein RHGRI_008410 [Rhododendron griersonianum]	Rhododendron griersonianum	675	90	1e-23	39.03
GFZ15267.1	protein kinase superfamily protein [Actinidia rufa]	Actinidia rufa	629	83	1e-23	42.22
KAH6789524.1	Protein kinase superfamily protein [Perilla frutescens var. frutescens]	Perilla frutescens var. frutescens	652	57	2e-23	46.75
KAG2715730.1	hypothetical protein I3760_03G091600 [Carya illinoinensis]	Carya illinoinensis	667	94	2e-23	36.9
XP_042066020.1	receptor-like serine/threonine-protein kinase At2g45590 [Salvia splendens]	Salvia splendens	662	57	2e-23	47.93
XP_048431554.1	receptor-like serine/threonine-protein kinase At2g45590 [Pyrus x bretschneideri]	Pyrus x bretschneideri	671	83	2e-23	40.52
XP_042509808.1	receptor-like serine/threonine-protein kinase At2g45590 [Macadamia integrifolia]	Macadamia integrifolia	712	92	2e-23	36.98
KAJ0910615.1	putative protein kinase RLK-Pelle-RLCK-XI family [Helianthus annuus]	Helianthus annuus	569	75	2e-23	41.51
KAJ0565518.1	putative protein kinase RLK-Pelle-RLCK-XI family [Helianthus annuus]	Helianthus annuus	640	75	2e-23	41.51
KAF2938366.1	hypothetical protein DAI22_03g113200 [Oryza sativa Japonica Group]	Oryza sativa Japonica Group	533	52	2e-23	41.84
KAG6435702.1	hypothetical protein SASPL_100577 [Salvia splendens]	Salvia splendens	622	57	2e-23	47.93
KAH7863351.1	hypothetical protein Vadar_016391 [Vaccinium darrowii]	Vaccinium darrowii	649	75	2e-23	38.96
XP_021910977.1	receptor-like serine/threonine-protein kinase At4g25390 [Carica papaya]	Carica papaya	480	94	3e-23	38.01
EAZ26292.1	hypothetical protein OsJ_10162 [Oryza sativa Japonica Group]	Oryza sativa Japonica Group	623	52	3e-23	41.84
XP_015629074.1	receptor-like serine/threonine-protein kinase At2g45590 [Oryza sativa Japonica Group]	Oryza sativa Japonica Group	676	52	3e-23	41.84
XP_021969527.1	receptor-like serine/threonine-protein kinase At2g45590 [Helianthus annuus]	Helianthus annuus	686	75	4e-23	41.51
BAF11487.2	Os03g0251700 [Oryza sativa Japonica Group]	Oryza sativa Japonica Group	685	52	4e-23	41.84
XP_014753006.1	receptor-like serine/threonine-protein kinase At2g45590 isoform X2 [Brachypodium distachyon]	Brachypodium distachyon	675	54	4e-23	40.82
KAJ0931736.1	putative protein kinase RLK-Pelle-RLCK-XI family [Helianthus annuus]	Helianthus annuus	688	75	4e-23	41.51
EEC74876.1	hypothetical protein OsI_10778 [Oryza sativa Indica Group]	Oryza sativa Indica Group	676	52	4e-23	41.84
XP_003561817.1	receptor-like serine/threonine-protein kinase At2g45590 isoform X5 [Brachypodium distachyon]	Brachypodium distachyon	668	54	4e-23	40.82
ABF94994.1	Protein kinase domain containing protein, expressed [Oryza sativa Japonica Group]	Oryza sativa Japonica Group	680	52	4e-23	41.84
XP_010228871.1	receptor-like serine/threonine-protein kinase At2g45590 isoform X4 [Brachypodium distachyon]	Brachypodium distachyon	668	54	4e-23	40.82
XP_014753005.1	receptor-like serine/threonine-protein kinase At2g45590 isoform X1 [Brachypodium distachyon]	Brachypodium distachyon	692	54	5e-23	40.82
OMP08084.1	hypothetical protein CCACVL1_01163 [Corchorus capsularis]	Corchorus capsularis	385	86	5e-23	39.09
XP_010228870.1	receptor-like serine/threonine-protein kinase At2g45590 isoform X3 [Brachypodium distachyon]	Brachypodium distachyon	670	54	5e-23	40.82
XP_024313023.1	receptor-like serine/threonine-protein kinase At2g45590 isoform X6 [Brachypodium distachyon]	Brachypodium distachyon	663	54	5e-23	40.82
GFY99591.1	protein kinase superfamily protein [Actinidia rufa]	Actinidia rufa	654	97	5e-23	38.55
KCW46318.1	hypothetical protein EUGRSUZ_K00180 [Eucalyptus grandis]	Eucalyptus grandis	686	92	6e-23	36.5
XP_010035052.2	LOW QUALITY PROTEIN: receptor-like serine/threonine-protein kinase At4g25390 [Eucalyptus grandis]	Eucalyptus grandis	690	92	7e-23	36.5
KAI8564686.1	hypothetical protein RHMOL_Rhmol03G0200800 [Rhododendron molle]	Rhododendron molle	740	55	7e-23	44.97
KAI8540321.1	hypothetical protein RHMOL_Rhmol09G0253700 [Rhododendron molle]	Rhododendron molle	680	54	8e-23	46.34
XP_042970743.1	receptor-like serine/threonine-protein kinase At4g25390 [Carya illinoinensis]	Carya illinoinensis	668	94	9e-23	36.4
XP_012852206.1	PREDICTED: receptor-like serine/threonine-protein kinase At4g25390 [Erythranthe guttata]	Erythranthe guttata	711	94	9e-23	39.26
KAG8096755.1	hypothetical protein GUJ93_ZPchr0013g35240 [Zizania palustris]	Zizania palustris	636	52	1e-22	41.84
CBI38812.3	unnamed protein product [Vitis vinifera]	Vitis vinifera	537	57	1e-22	46.67
XP_052148511.1	receptor-like serine/threonine-protein kinase At2g45590 [Oryza glaberrima]	Oryza glaberrima	676	52	1e-22	41.13
XP_031381523.1	receptor-like serine/threonine-protein kinase At4g25390 [Punica granatum]	Punica granatum	687	94	1e-22	38.6
PKI38362.1	hypothetical protein CRG98_041273 [Punica granatum]	Punica granatum	665	94	1e-22	38.46
KZV57617.1	receptor-like serine/threonine-protein kinase-like [Dorcoceras hygrometricum]	Dorcoceras hygrometricum	661	56	1e-22	46.91
KAF7137608.1	hypothetical protein RHSIM_Rhsim07G0024000 [Rhododendron simsii]	Rhododendron simsii	579	96	2e-22	38.91
XP_015690442.2	receptor-like serine/threonine-protein kinase At2g45590 [Oryza brachyantha]	Oryza brachyantha	658	52	2e-22	41.84
XP_038709086.1	receptor-like serine/threonine-protein kinase At4g25390 [Tripterygium wilfordii]	Tripterygium wilfordii	692	98	3e-22	36.46
CAH9096965.1	unnamed protein product [Cuscuta europaea]	Cuscuta europaea	625	70	4e-22	38.27
KAG5538516.1	hypothetical protein RHGRI_019183 [Rhododendron griersonianum]	Rhododendron griersonianum	652	96	8e-22	38.83
KAF0910597.1	hypothetical protein E2562_003031 [Oryza meyeriana var. granulata]	Oryza meyeriana var. granulata	643	52	9e-22	41.13
KAI3495004.1	hypothetical protein L1887_37103 [Cichorium endivia]	Cichorium endivia	677	75	1e-21	39.71
KAF2315720.1	hypothetical protein GH714_040252 [Hevea brasiliensis]	Hevea brasiliensis	441	81	1e-21	39.66
XP_031478114.1	receptor-like serine/threonine-protein kinase At2g45590 [Nymphaea colorata]	Nymphaea colorata	696	80	1e-21	37.6
KAI4340841.1	hypothetical protein MLD38_025642 [Melastoma candidum]	Melastoma candidum	694	94	1e-21	35.74
KAF3790978.1	Receptor-like serine/threonine-protein kinase [Nymphaea thermarum]	Nymphaea thermarum	696	80	1e-21	37.6
XP_008791243.1	receptor-like serine/threonine-protein kinase At2g45590 isoform X2 [Phoenix dactylifera]	Phoenix dactylifera	771	97	1e-21	31.01
XP_026660861.1	receptor-like serine/threonine-protein kinase At2g45590 isoform X1 [Phoenix dactylifera]	Phoenix dactylifera	772	97	1e-21	31.01
VAI07675.1	unnamed protein product [Triticum turgidum subsp. durum]	Triticum turgidum subsp. durum	616	42	1e-21	44.55
XP_037425556.1	receptor-like serine/threonine-protein kinase At2g45590 [Triticum dicoccoides]	Triticum dicoccoides	697	42	2e-21	44.55
VAI07673.1	unnamed protein product [Triticum turgidum subsp. durum]	Triticum turgidum subsp. durum	603	42	2e-21	44.55
KAF7049704.1	hypothetical protein CFC21_058195 [Triticum aestivum]	Triticum aestivum	580	42	2e-21	44.55
VAI07676.1	unnamed protein product [Triticum turgidum subsp. durum]	Triticum turgidum subsp. durum	641	42	2e-21	44.55
XP_047163398.1	receptor-like serine/threonine-protein kinase At2g45590 [Vigna umbellata]	Vigna umbellata	642	98	2e-21	35.25
KAI3444650.1	hypothetical protein Pfo_001315 [Paulownia fortunei]	Paulownia fortunei	679	58	2e-21	46.2
KAI4993695.1	hypothetical protein ZWY2020_008008 [Hordeum vulgare]	Hordeum vulgare	658	54	2e-21	39.31
XP_044982179.1	receptor-like serine/threonine-protein kinase At2g45590 [Hordeum vulgare subsp. vulgare]	Hordeum vulgare subsp. vulgare	656	54	2e-21	39.31
KAF7049527.1	hypothetical protein CFC21_058050 [Triticum aestivum]	Triticum aestivum	671	42	2e-21	44.55
XP_022890293.1	receptor-like serine/threonine-protein kinase At4g25390 [Olea europaea var. sylvestris]	Olea europaea var. sylvestris	695	94	2e-21	38.13
KAG8391722.1	hypothetical protein BUALT_Bualt01G0216700 [Buddleja alternifolia]	Buddleja alternifolia	710	97	3e-21	36.65
KAF2311808.1	hypothetical protein GH714_026827 [Hevea brasiliensis]	Hevea brasiliensis	440	94	3e-21	37.04
VAH88867.1	unnamed protein product [Triticum turgidum subsp. durum]	Triticum turgidum subsp. durum	449	53	3e-21	39.31
KAI8545260.1	hypothetical protein RHMOL_Rhmol07G0027600 [Rhododendron molle]	Rhododendron molle	654	96	3e-21	38.46
KAG5533736.1	hypothetical protein RHGRI_027801 [Rhododendron griersonianum]	Rhododendron griersonianum	653	54	4e-21	46.71
KAE9451677.1	hypothetical protein C3L33_16461 [Rhododendron williamsianum]	Rhododendron williamsianum	566	54	4e-21	45.18
VAH88870.1	unnamed protein product [Triticum turgidum subsp. durum]	Triticum turgidum subsp. durum	601	53	5e-21	39.31
XP_020219291.1	receptor-like serine/threonine-protein kinase At2g45590 [Cajanus cajan]	Cajanus cajan	625	78	5e-21	39.3
KAE9460011.1	hypothetical protein C3L33_08049 [Rhododendron williamsianum]	Rhododendron williamsianum	652	96	5e-21	38.6
VAH88869.1	unnamed protein product [Triticum turgidum subsp. durum]	Triticum turgidum subsp. durum	610	53	5e-21	39.31
XP_050263714.1	receptor-like serine/threonine-protein kinase At4g25390 [Quercus robur]	Quercus robur	666	94	5e-21	36.92
XP_037418877.1	receptor-like serine/threonine-protein kinase At2g45590 [Triticum dicoccoides]	Triticum dicoccoides	666	53	6e-21	39.31
XP_021644414.1	receptor-like serine/threonine-protein kinase At4g25390 [Hevea brasiliensis]	Hevea brasiliensis	703	77	7e-21	40.62
XP_048571717.1	receptor-like serine/threonine-protein kinase At2g45590 [Triticum urartu]	Triticum urartu	666	53	7e-21	39.31
XP_051143494.1	receptor-like serine/threonine-protein kinase At4g25390 [Andrographis paniculata]	Andrographis paniculata	704	94	7e-21	38.21
XP_030948185.1	receptor-like serine/threonine-protein kinase At4g25390 [Quercus lobata]	Quercus lobata	666	94	8e-21	35.84
KAG9452111.1	hypothetical protein H6P81_005015 [Aristolochia fimbriata]	Aristolochia fimbriata	605	94	8e-21	36.86
XP_008357537.3	receptor-like serine/threonine-protein kinase At2g45590 [Malus domestica]	Malus domestica	673	80	8e-21	40.18
XP_050137262.1	receptor-like serine/threonine-protein kinase At2g45590 [Malus sylvestris]	Malus sylvestris	673	80	8e-21	39.73
XP_022724903.1	receptor-like serine/threonine-protein kinase At4g25390 [Durio zibethinus]	Durio zibethinus	681	94	9e-21	37.99
XP_021687857.1	receptor-like serine/threonine-protein kinase At4g25390 [Hevea brasiliensis]	Hevea brasiliensis	707	70	9e-21	39.44
XP_023759805.2	receptor-like serine/threonine-protein kinase At2g45590 [Lactuca sativa]	Lactuca sativa	680	75	9e-21	39.71
XP_019107699.2	receptor-like serine/threonine-protein kinase At2g45590 isoform X1 [Beta vulgaris subsp. vulgaris]	Beta vulgaris subsp. vulgaris	722	57	1e-20	44.32
XP_011091151.1	receptor-like serine/threonine-protein kinase At2g45590 [Sesamum indicum]	Sesamum indicum	663	97	1e-20	37.96
XP_017972917.1	PREDICTED: receptor-like serine/threonine-protein kinase At4g25390 [Theobroma cacao]	Theobroma cacao	680	94	1e-20	38.01
XP_010692290.2	receptor-like serine/threonine-protein kinase At2g45590 isoform X3 [Beta vulgaris subsp. vulgaris]	Beta vulgaris subsp. vulgaris	712	57	1e-20	44.32
XP_008653576.1	receptor-like serine/threonine-protein kinase At2g45590 [Zea mays]	Zea mays	681	41	1e-20	50
XP_021748565.1	receptor-like serine/threonine-protein kinase At2g45590 [Chenopodium quinoa]	Chenopodium quinoa	709	59	1e-20	42.93
XP_010092730.1	receptor-like serine/threonine-protein kinase At2g45590 [Morus notabilis]	Morus notabilis	668	97	1e-20	40.79
RXI06937.1	hypothetical protein DVH24_026073 [Malus domestica]	Malus domestica	673	80	1e-20	40.18
KMT00132.1	hypothetical protein BVRB_1g019540 [Beta vulgaris subsp. vulgaris]	Beta vulgaris subsp. vulgaris	714	57	1e-20	44.32
XP_010692288.2	receptor-like serine/threonine-protein kinase At2g45590 isoform X2 [Beta vulgaris subsp. vulgaris]	Beta vulgaris subsp. vulgaris	714	57	1e-20	44.32
XP_021728665.1	receptor-like serine/threonine-protein kinase At2g45590 [Chenopodium quinoa]	Chenopodium quinoa	714	90	2e-20	38.43
XP_011041657.1	PREDICTED: receptor-like serine/threonine-protein kinase At4g25390 [Populus euphratica]	Populus euphratica	684	70	2e-20	39.52
XP_020171534.1	receptor-like serine/threonine-protein kinase At2g45590 [Aegilops tauschii subsp. strangulata]	Aegilops tauschii subsp. strangulata	667	53	2e-20	39.31
PWZ57486.1	Receptor-like serine/threonine-protein kinase [Zea mays]	Zea mays	681	41	2e-20	50
KAG5230595.1	kinase family protein [Salix suchowensis]	Salix suchowensis	686	76	2e-20	39.82
OMO98016.1	hypothetical protein COLO4_14214 [Corchorus olitorius]	Corchorus olitorius	681	94	3e-20	38.16
KAI4351855.1	hypothetical protein L6164_006162 [Bauhinia variegata]	Bauhinia variegata	429	94	3e-20	35.42
PIN06540.1	MEKK [Handroanthus impetiginosus]	Handroanthus impetiginosus	665	97	3e-20	37.45
XP_023910942.1	receptor-like serine/threonine-protein kinase At4g25390 [Quercus suber]	Quercus suber	668	94	3e-20	37.41
KAE8665847.1	Receptor-like serine/threonine-protein kinase [Hibiscus syriacus]	Hibiscus syriacus	622	94	3e-20	42.69
EOY23019.1	LRR receptor-like serine/threonine-protein kinase RFK1, putative [Theobroma cacao]	Theobroma cacao	681	94	5e-20	37.24
KAF7133093.1	hypothetical protein RHSIM_Rhsim09G0194700 [Rhododendron simsii]	Rhododendron simsii	539	54	5e-20	45.12
KAI4351856.1	hypothetical protein L6164_006162 [Bauhinia variegata]	Bauhinia variegata	574	94	5e-20	35.42
XP_015950870.2	LOW QUALITY PROTEIN: receptor-like serine/threonine-protein kinase At2g45590 [Arachis duranensis]	Arachis duranensis	682	83	6e-20	40.88
XP_016184262.1	receptor-like serine/threonine-protein kinase At2g45590 [Arachis ipaensis]	Arachis ipaensis	700	83	6e-20	40.88
KAF9668285.1	hypothetical protein SADUNF_Sadunf15G0113000 [Salix dunnii]	Salix dunnii	715	76	9e-20	39.73
KAF3961450.1	hypothetical protein CMV_013929 [Castanea mollissima]	Castanea mollissima	665	94	9e-20	36.88
RLN17082.1	receptor-like serine/threonine-protein kinase [Panicum miliaceum]	Panicum miliaceum	577	52	1e-19	42.25
XP_047983038.1	receptor-like serine/threonine-protein kinase At2g45590 [Salvia hispanica]	Salvia hispanica	654	57	1e-19	46.75
GER57479.1	kinase family protein [Striga asiatica]	Striga asiatica	613	57	1e-19	40.23
KAI4351854.1	hypothetical protein L6164_006162 [Bauhinia variegata]	Bauhinia variegata	697	94	1e-19	35.42
CAA0809506.1	Receptor-like serine/threonine-protein kinase [Striga hermonthica]	Striga hermonthica	706	94	2e-19	40.99
PUZ41898.1	hypothetical protein GQ55_9G540700 [Panicum hallii var. hallii]	Panicum hallii var. hallii	642	52	2e-19	42.25
XP_010536513.1	PREDICTED: receptor-like serine/threonine-protein kinase At4g25390 isoform X4 [Tarenaya hassleriana]	Tarenaya hassleriana	725	94	2e-19	36.46
PVH32944.1	hypothetical protein PAHAL_9G530200 [Panicum hallii]	Panicum hallii	666	52	2e-19	42.25
PUZ41899.1	hypothetical protein GQ55_9G540700 [Panicum hallii var. hallii]	Panicum hallii var. hallii	637	52	2e-19	42.25
PUZ41901.1	hypothetical protein GQ55_9G540700 [Panicum hallii var. hallii]	Panicum hallii var. hallii	669	52	2e-19	42.25
XP_020262972.1	LOW QUALITY PROTEIN: uncharacterized protein LOC109838950 [Asparagus officinalis]	Asparagus officinalis	1137	57	2e-19	37.43
PUZ41900.1	hypothetical protein GQ55_9G540700 [Panicum hallii var. hallii]	Panicum hallii var. hallii	674	52	2e-19	42.25
PVH32938.1	hypothetical protein PAHAL_9G530200 [Panicum hallii]	Panicum hallii	699	52	2e-19	42.25
XP_025796492.1	receptor-like serine/threonine-protein kinase At2g45590 isoform X2 [Panicum hallii]	Panicum hallii	731	52	2e-19	42.25
XP_025796495.1	receptor-like serine/threonine-protein kinase At2g45590 isoform X4 [Panicum hallii]	Panicum hallii	726	52	2e-19	42.25
PUZ41897.1	hypothetical protein GQ55_9G540700 [Panicum hallii var. hallii]	Panicum hallii var. hallii	671	52	2e-19	42.25
RWW14513.1	hypothetical protein GW17_00021710 [Ensete ventricosum]	Ensete ventricosum	754	60	2e-19	37.11
RWW61746.1	hypothetical protein BHE74_00031176 [Ensete ventricosum]	Ensete ventricosum	754	60	2e-19	37.11
VAI93084.1	unnamed protein product [Triticum turgidum subsp. durum]	Triticum turgidum subsp. durum	651	42	2e-19	47.27
XP_025796493.1	receptor-like serine/threonine-protein kinase At2g45590 isoform X3 [Panicum hallii]	Panicum hallii	728	52	2e-19	42.25
PVH32945.1	hypothetical protein PAHAL_9G530200 [Panicum hallii]	Panicum hallii	694	52	2e-19	42.25
PVH32946.1	hypothetical protein PAHAL_9G530200 [Panicum hallii]	Panicum hallii	706	52	2e-19	42.25
PVH32939.1	hypothetical protein PAHAL_9G530200 [Panicum hallii]	Panicum hallii	701	52	2e-19	42.25
RRT48986.1	hypothetical protein B296_00030924 [Ensete ventricosum]	Ensete ventricosum	754	60	2e-19	37.11
PSS32415.1	Receptor-like serine/threonine-protein kinase [Actinidia chinensis var. chinensis]	Actinidia chinensis var. chinensis	619	64	2e-19	40.43
XP_037467223.1	receptor-like serine/threonine-protein kinase At2g45590 [Triticum dicoccoides]	Triticum dicoccoides	700	36	2e-19	50.53
VAI93083.1	unnamed protein product [Triticum turgidum subsp. durum]	Triticum turgidum subsp. durum	558	42	2e-19	47.27
XP_010536510.1	PREDICTED: receptor-like serine/threonine-protein kinase At4g25390 isoform X1 [Tarenaya hassleriana]	Tarenaya hassleriana	714	94	2e-19	35.69
KAG2553334.1	hypothetical protein PVAP13_9KG528200 [Panicum virgatum]	Panicum virgatum	534	52	2e-19	42.25
ONK72699.1	uncharacterized protein A4U43_C04F22200 [Asparagus officinalis]	Asparagus officinalis	475	57	2e-19	37.43
XP_019709345.1	LOW QUALITY PROTEIN: receptor-like serine/threonine-protein kinase At2g45590 [Elaeis guineensis]	Elaeis guineensis	767	94	3e-19	32.14
KAF8718891.1	hypothetical protein HU200_025206 [Digitaria exilis]	Digitaria exilis	659	52	3e-19	40.43
XP_042395196.1	receptor-like serine/threonine-protein kinase At2g45590 [Zingiber officinale]	Zingiber officinale	749	57	3e-19	34.81
KAF8683541.1	hypothetical protein HU200_044455 [Digitaria exilis]	Digitaria exilis	665	52	4e-19	41.84
VAI80943.1	unnamed protein product [Triticum turgidum subsp. durum]	Triticum turgidum subsp. durum	605	42	4e-19	46.36
KAG1354770.1	receptor-like serine/threonine-protein kinase [Cocos nucifera]	Cocos nucifera	775	59	4e-19	35.29
XP_047322160.1	receptor-like serine/threonine-protein kinase At4g25390 [Impatiens glandulifera]	Impatiens glandulifera	706	94	4e-19	35.4
CAD6202924.1	unnamed protein product [Miscanthus lutarioriparius]	Miscanthus lutarioriparius	688	41	4e-19	47.17
VAI80944.1	unnamed protein product [Triticum turgidum subsp. durum]	Triticum turgidum subsp. durum	759	36	4e-19	49.47
XP_039000161.1	LOW QUALITY PROTEIN: receptor-like serine/threonine-protein kinase At4g25390 [Hibiscus syriacus]	Hibiscus syriacus	672	95	4e-19	36.59
XP_037459655.1	receptor-like serine/threonine-protein kinase At2g45590 [Triticum dicoccoides]	Triticum dicoccoides	705	36	4e-19	49.47
XP_044425104.1	receptor-like serine/threonine-protein kinase At2g45590 [Triticum aestivum]	Triticum aestivum	655	42	4e-19	46.36
VAI80941.1	unnamed protein product [Triticum turgidum subsp. durum]	Triticum turgidum subsp. durum	705	36	4e-19	49.47
XP_048549362.1	receptor-like serine/threonine-protein kinase At2g45590 [Triticum urartu]	Triticum urartu	657	42	5e-19	46.36
KAF7098543.1	hypothetical protein CFC21_100278 [Triticum aestivum]	Triticum aestivum	747	36	5e-19	49.47
KAJ0962206.1	hypothetical protein J5N97_030034 [Dioscorea zingiberensis]	Dioscorea zingiberensis	419	60	5e-19	38.67
XP_042011357.1	receptor-like serine/threonine-protein kinase At2g45590 [Salvia splendens]	Salvia splendens	657	57	5e-19	46.15
XP_020198508.1	receptor-like serine/threonine-protein kinase At2g45590 [Aegilops tauschii subsp. strangulata]	Aegilops tauschii subsp. strangulata	704	36	5e-19	49.47
XP_044439161.1	receptor-like serine/threonine-protein kinase At2g45590 [Triticum aestivum]	Triticum aestivum	705	36	5e-19	49.47
KAG6508397.1	hypothetical protein ZIOFF_033771 [Zingiber officinale]	Zingiber officinale	749	57	5e-19	34.81
XP_044960087.1	receptor-like serine/threonine-protein kinase At2g45590 [Hordeum vulgare subsp. vulgare]	Hordeum vulgare subsp. vulgare	697	42	5e-19	46.36
KAG6432390.1	hypothetical protein SASPL_103966 [Salvia splendens]	Salvia splendens	616	57	5e-19	46.15
VAI80942.1	unnamed protein product [Triticum turgidum subsp. durum]	Triticum turgidum subsp. durum	607	42	5e-19	46.36
XP_018678039.1	PREDICTED: receptor-like serine/threonine-protein kinase At2g45590 isoform X4 [Musa acuminata subsp. malaccensis]	Musa acuminata subsp. malaccensis	754	60	5e-19	36.08
XP_025657698.1	receptor-like serine/threonine-protein kinase At2g45590 [Arachis hypogaea]	Arachis hypogaea	693	83	5e-19	40.51
QHO54572.1	Receptor-like serine/threonine-protein kinase [Arachis hypogaea]	Arachis hypogaea	693	83	5e-19	40.51
XP_042390497.1	receptor-like serine/threonine-protein kinase At2g45590 isoform X2 [Zingiber officinale]	Zingiber officinale	765	57	5e-19	34.81
XP_009380410.1	PREDICTED: receptor-like serine/threonine-protein kinase At2g45590 isoform X3 [Musa acuminata subsp. malaccensis]	Musa acuminata subsp. malaccensis	760	60	5e-19	36.08
XP_044431499.1	receptor-like serine/threonine-protein kinase At2g45590 [Triticum aestivum]	Triticum aestivum	700	42	6e-19	46.36
XP_009380398.1	PREDICTED: receptor-like serine/threonine-protein kinase At2g45590 isoform X1 [Musa acuminata subsp. malaccensis]	Musa acuminata subsp. malaccensis	773	60	6e-19	36.08
XP_018678038.1	PREDICTED: receptor-like serine/threonine-protein kinase At2g45590 isoform X2 [Musa acuminata subsp. malaccensis]	Musa acuminata subsp. malaccensis	767	60	6e-19	36.08
XP_006661662.3	receptor-like serine/threonine-protein kinase At2g45590 [Oryza brachyantha]	Oryza brachyantha	692	62	6e-19	40
XP_042390496.1	receptor-like serine/threonine-protein kinase At2g45590 isoform X1 [Zingiber officinale]	Zingiber officinale	770	57	6e-19	34.81
EYU32023.1	hypothetical protein MIMGU_mgv1a022902mg [Erythranthe guttata]	Erythranthe guttata	452	78	6e-19	36
XP_039786917.1	receptor-like serine/threonine-protein kinase At2g45590 [Panicum virgatum]	Panicum virgatum	717	52	6e-19	42.25
CAA2955796.1	receptor-like serine threonine- kinase At4g25390 [Olea europaea subsp. europaea]	Olea europaea subsp. europaea	684	94	7e-19	40.88
XP_052134230.1	receptor-like serine/threonine-protein kinase At2g45590 [Oryza glaberrima]	Oryza glaberrima	733	36	7e-19	50.53
CAA2955797.1	receptor-like serine threonine- kinase At4g25390 [Olea europaea subsp. europaea]	Olea europaea subsp. europaea	715	94	7e-19	40.88
OEL38017.1	Receptor-like serine/threonine-protein kinase [Dichanthelium oligosanthes]	Dichanthelium oligosanthes	597	52	7e-19	43.26
XP_019705365.1	receptor-like serine/threonine-protein kinase At2g45590 [Elaeis guineensis]	Elaeis guineensis	775	59	8e-19	35.83
CAA2955798.1	receptor-like serine threonine- kinase At4g25390 [Olea europaea subsp. europaea]	Olea europaea subsp. europaea	689	94	8e-19	41.01
RLN42335.1	receptor-like serine/threonine-protein kinase [Panicum miliaceum]	Panicum miliaceum	659	52	8e-19	41.55
GFZ15309.1	protein kinase superfamily protein [Actinidia rufa]	Actinidia rufa	637	94	8e-19	37.69
XP_034924454.1	receptor-like serine/threonine-protein kinase At4g25390 [Populus alba]	Populus alba	684	97	8e-19	37.23
CAA2955795.1	receptor-like serine threonine- kinase At4g25390 [Olea europaea subsp. europaea]	Olea europaea subsp. europaea	698	94	8e-19	41.01
XP_012843935.1	PREDICTED: receptor-like serine/threonine-protein kinase At2g45590 [Erythranthe guttata]	Erythranthe guttata	467	78	9e-19	36
XP_034575716.1	receptor-like serine/threonine-protein kinase At2g45590 [Setaria viridis]	Setaria viridis	536	41	9e-19	47.17
KFK26786.1	hypothetical protein AALP_AA8G293200 [Arabis alpina]	Arabis alpina	674	93	1e-18	35.38
XP_021856503.1	receptor-like serine/threonine-protein kinase At2g45590 [Spinacia oleracea]	Spinacia oleracea	701	57	1e-18	43.26
KAI4969605.1	hypothetical protein ZWY2020_000519 [Hordeum vulgare]	Hordeum vulgare	697	42	1e-18	46.36
BAJ88532.1	predicted protein [Hordeum vulgare subsp. vulgare]	Hordeum vulgare subsp. vulgare	697	42	1e-18	46.36
BAK05350.1	predicted protein [Hordeum vulgare subsp. vulgare]	Hordeum vulgare subsp. vulgare	697	42	1e-18	46.36
KAI5563389.1	hypothetical protein BDE02_15G114900 [Populus trichocarpa]	Populus trichocarpa	684	70	1e-18	38.54
XP_002321863.2	receptor-like serine/threonine-protein kinase At4g25390 [Populus trichocarpa]	Populus trichocarpa	684	70	1e-18	38.54
EEC66660.1	hypothetical protein OsI_32942 [Oryza sativa Indica Group]	Oryza sativa Indica Group	1011	36	1e-18	50.53
TYH01425.1	hypothetical protein ES288_A09G056900v1 [Gossypium darwinii]	Gossypium darwinii	631	94	1e-18	37.07
KAI4347465.1	hypothetical protein L6164_008277 [Bauhinia variegata]	Bauhinia variegata	703	94	1e-18	34.32
XP_047163396.1	receptor-like serine/threonine-protein kinase At2g45590 [Vigna umbellata]	Vigna umbellata	642	57	1e-18	43.58
OQU92904.1	hypothetical protein SORBI_3001G435201 [Sorghum bicolor]	Sorghum bicolor	699	52	1e-18	42.28
KAH8486389.1	hypothetical protein H0E87_025411 [Populus deltoides]	Populus deltoides	799	70	1e-18	38.54
XP_021307750.1	receptor-like serine/threonine-protein kinase At2g45590 [Sorghum bicolor]	Sorghum bicolor	686	52	1e-18	42.28
XP_004984992.3	receptor-like serine/threonine-protein kinase At2g45590 [Setaria italica]	Setaria italica	665	41	2e-18	47.17
TKV97066.1	hypothetical protein SEVIR_9G471400v2 [Setaria viridis]	Setaria viridis	664	41	2e-18	47.17
CAA0820805.1	Receptor-like serine/threonine-protein kinase [Striga hermonthica]	Striga hermonthica	496	57	2e-18	40.12
KYP76959.1	Receptor-like protein kinase HAIKU2 [Cajanus cajan]	Cajanus cajan	387	57	2e-18	45.03
OMO85926.1	hypothetical protein CCACVL1_09916 [Corchorus capsularis]	Corchorus capsularis	680	94	2e-18	39.5
KAG6747437.1	hypothetical protein POTOM_049841 [Populus tomentosa]	Populus tomentosa	778	70	2e-18	39.02
KAG1362464.1	Receptor-like serine/threonine-protein kinase [Cocos nucifera]	Cocos nucifera	767	59	2e-18	34.55
GFY83262.1	protein kinase superfamily protein [Actinidia rufa]	Actinidia rufa	619	57	2e-18	41.67
KAJ1297933.1	hypothetical protein BS78_01G416400 [Paspalum vaginatum]	Paspalum vaginatum	537	41	2e-18	48.11
BAJ91586.1	predicted protein [Hordeum vulgare subsp. vulgare]	Hordeum vulgare subsp. vulgare	336	42	2e-18	46.36
CAD6210445.1	unnamed protein product [Miscanthus lutarioriparius]	Miscanthus lutarioriparius	691	41	3e-18	47.22
XP_022888337.1	receptor-like serine/threonine-protein kinase At4g25390 isoform X1 [Olea europaea var. sylvestris]	Olea europaea var. sylvestris	717	94	3e-18	40.73
GJN30904.1	hypothetical protein PR202_gb19249 [Eleusine coracana subsp. coracana]	Eleusine coracana subsp. coracana	658	52	3e-18	39.72
URD86566.1	STYKc [Musa troglodytarum]	Musa troglodytarum	770	60	3e-18	35.57
XP_022153370.1	receptor-like serine/threonine-protein kinase At2g45590 [Momordica charantia]	Momordica charantia	347	59	3e-18	40.88
XP_039830378.1	receptor-like serine/threonine-protein kinase At2g45590 isoform X1 [Panicum virgatum]	Panicum virgatum	726	52	3e-18	43.36
XP_003573835.1	receptor-like serine/threonine-protein kinase At2g45590 [Brachypodium distachyon]	Brachypodium distachyon	688	36	4e-18	50.53
XP_022888338.1	receptor-like serine/threonine-protein kinase At4g25390 isoform X2 [Olea europaea var. sylvestris]	Olea europaea var. sylvestris	691	94	4e-18	40.86
KAB1210787.1	hypothetical protein CJ030_MR6G019822 [Morella rubra]	Morella rubra	653	94	4e-18	36.74
XP_039830379.1	receptor-like serine/threonine-protein kinase At2g45590 isoform X2 [Panicum virgatum]	Panicum virgatum	664	52	4e-18	43.36
XP_047084037.1	receptor-like serine/threonine-protein kinase At2g45590 [Lolium rigidum]	Lolium rigidum	655	52	5e-18	39.58
KAB5525402.1	hypothetical protein DKX38_023151 [Salix brachista]	Salix brachista	611	76	6e-18	39.37
KAJ0559514.1	putative protein kinase RLK-Pelle-RLCK-XI family [Helianthus annuus]	Helianthus annuus	594	49	7e-18	46.43
GJN13760.1	hypothetical protein PR202_gb00502 [Eleusine coracana subsp. coracana]	Eleusine coracana subsp. coracana	542	37	8e-18	46.39
KAJ0739853.1	putative protein kinase RLK-Pelle-RLCK-XI family [Helianthus annuus]	Helianthus annuus	614	49	8e-18	46.43
KAF2912839.1	hypothetical protein DAI22_10g043600 [Oryza sativa Japonica Group]	Oryza sativa Japonica Group	562	35	8e-18	50.55
XP_028768550.1	receptor-like serine/threonine-protein kinase At4g25390 [Prosopis alba]	Prosopis alba	802	96	8e-18	33.93
KAF2912840.1	hypothetical protein DAI22_10g043600 [Oryza sativa Japonica Group]	Oryza sativa Japonica Group	558	35	8e-18	50.55
XP_017604893.1	PREDICTED: receptor-like serine/threonine-protein kinase At4g25390 [Gossypium arboreum]	Gossypium arboreum	946	94	9e-18	35.16
KAG6746410.1	hypothetical protein POTOM_050950 [Populus tomentosa]	Populus tomentosa	863	70	9e-18	38.54
KAF0900272.1	hypothetical protein E2562_030040 [Oryza meyeriana var. granulata]	Oryza meyeriana var. granulata	702	36	9e-18	49.47
KAF2912842.1	hypothetical protein DAI22_10g043600 [Oryza sativa Japonica Group]	Oryza sativa Japonica Group	523	35	1e-17	50.55
XP_015614867.1	receptor-like serine/threonine-protein kinase At2g45590 [Oryza sativa Japonica Group]	Oryza sativa Japonica Group	687	35	1e-17	50.55
XP_047074618.1	receptor-like serine/threonine-protein kinase At2g45590 [Lolium rigidum]	Lolium rigidum	671	77	1e-17	34.95
GER34993.1	kinase family protein [Striga asiatica]	Striga asiatica	709	94	1e-17	38.81
EEE50673.1	hypothetical protein OsJ_30920 [Oryza sativa Japonica Group]	Oryza sativa Japonica Group	711	35	1e-17	50.55
XP_025796491.1	receptor-like serine/threonine-protein kinase At2g45590 isoform X1 [Panicum hallii]	Panicum hallii	809	52	1e-17	41.55
AAN04985.2	putative protein kinase [Oryza sativa Japonica Group]	Oryza sativa Japonica Group	653	35	2e-17	50.55
XP_051182214.1	receptor-like serine/threonine-protein kinase At2g45590 [Lolium perenne]	Lolium perenne	660	52	2e-17	38.36
XP_022984432.1	receptor-like serine/threonine-protein kinase At4g25390 [Cucurbita maxima]	Cucurbita maxima	643	94	3e-17	36.88
KAG8088196.1	hypothetical protein GUJ93_ZPchr0010g10640 [Zizania palustris]	Zizania palustris	691	62	3e-17	38.75
XP_051203675.1	receptor-like serine/threonine-protein kinase At2g45590 [Lolium perenne]	Lolium perenne	671	48	3e-17	40.46
KAG2687531.1	hypothetical protein I3760_09G056000 [Carya illinoinensis]	Carya illinoinensis	404	69	5e-17	39.8
PPS10706.1	hypothetical protein GOBAR_AA09935 [Gossypium barbadense]	Gossypium barbadense	989	75	5e-17	38.71
TYI09197.1	hypothetical protein ES332_A09G054000v1 [Gossypium tomentosum]	Gossypium tomentosum	633	94	5e-17	35.9
KAB2064837.1	hypothetical protein ES319_A09G048000v1 [Gossypium barbadense]	Gossypium barbadense	645	94	6e-17	35.9
TYJ17407.1	hypothetical protein E1A91_A09G050100v1 [Gossypium mustelinum]	Gossypium mustelinum	645	94	6e-17	35.9
KAE8704690.1	Receptor-like serine/threonine-protein kinase [Hibiscus syriacus]	Hibiscus syriacus	529	76	6e-17	38.12
VFQ72729.1	unnamed protein product [Cuscuta campestris]	Cuscuta campestris	634	71	7e-17	38.6
XP_017237351.1	PREDICTED: receptor-like serine/threonine-protein kinase At4g25390 [Daucus carota subsp. sativus]	Daucus carota subsp. sativus	646	87	1e-16	39.27
KZN00658.1	hypothetical protein DCAR_009412 [Daucus carota subsp. sativus]	Daucus carota subsp. sativus	598	62	2e-16	43.09
KAG6576762.1	Receptor-like serine/threonine-protein kinase [Cucurbita argyrosperma subsp. sororia]	Cucurbita argyrosperma subsp. sororia	643	94	2e-16	36.88
XP_034711240.1	receptor-like serine/threonine-protein kinase At4g25390 [Vitis riparia]	Vitis riparia	648	94	2e-16	38.25
KAE8663999.1	putative protein phosphatase 2C 75-like [Hibiscus syriacus]	Hibiscus syriacus	523	95	3e-16	35.04
KAH7841292.1	hypothetical protein Vadar_027999 [Vaccinium darrowii]	Vaccinium darrowii	653	56	3e-16	39.2
XP_009381990.1	PREDICTED: receptor-like serine/threonine-protein kinase At2g45590 isoform X1 [Musa acuminata subsp. malaccensis]	Musa acuminata subsp. malaccensis	762	57	3e-16	32.26
XP_010662349.1	PREDICTED: receptor-like serine/threonine-protein kinase At4g25390 [Vitis vinifera]	Vitis vinifera	648	94	3e-16	38.25
XP_009381991.1	PREDICTED: receptor-like serine/threonine-protein kinase At2g45590 isoform X2 [Musa acuminata subsp. malaccensis]	Musa acuminata subsp. malaccensis	619	57	3e-16	32.26
XP_022923021.1	receptor-like serine/threonine-protein kinase At4g25390 [Cucurbita moschata]	Cucurbita moschata	643	94	4e-16	36.12
XP_027358509.1	receptor-like serine/threonine-protein kinase At4g25390 [Abrus precatorius]	Abrus precatorius	648	76	4e-16	35.34
CAN70068.1	hypothetical protein VITISV_015041 [Vitis vinifera]	Vitis vinifera	669	94	5e-16	37.2
KAG7014801.1	Receptor-like serine/threonine-protein kinase [Cucurbita argyrosperma subsp. argyrosperma]	Cucurbita argyrosperma subsp. argyrosperma	1009	94	5e-16	36.88
KAG2263204.1	hypothetical protein Bca52824_070283 [Brassica carinata]	Brassica carinata	869	68	6e-16	41.67
RAL51393.1	hypothetical protein DM860_010895 [Cuscuta australis]	Cuscuta australis	638	71	6e-16	37.67
XP_016675766.1	receptor-like serine/threonine-protein kinase At4g25390 [Gossypium hirsutum]	Gossypium hirsutum	633	94	6e-16	35.53
KAG4182433.1	hypothetical protein ERO13_A09G043200v2 [Gossypium hirsutum]	Gossypium hirsutum	645	94	6e-16	35.53
XP_039066656.1	receptor-like serine/threonine-protein kinase At4g25390 [Hibiscus syriacus]	Hibiscus syriacus	664	96	8e-16	33.92
XP_023552615.1	receptor-like serine/threonine-protein kinase At4g25390 [Cucurbita pepo subsp. pepo]	Cucurbita pepo subsp. pepo	644	94	1e-15	36.88
CAE5981364.1	unnamed protein product [Arabidopsis arenosa]	Arabidopsis arenosa	68	19	1e-15	77.55
XP_050223978.1	receptor-like serine/threonine-protein kinase At4g25390 [Mercurialis annua]	Mercurialis annua	680	75	1e-15	37.06
KAF9687753.1	hypothetical protein SADUNF_Sadunf02G0125800 [Salix dunnii]	Salix dunnii	380	73	1e-15	40.1
XP_010433647.1	PREDICTED: receptor-like serine/threonine-protein kinase At4g25390 [Camelina sativa]	Camelina sativa	630	92	1e-15	37.16
CAE5981242.1	unnamed protein product [Arabidopsis arenosa]	Arabidopsis arenosa	68	19	1e-15	77.55
KAA3455803.1	receptor-like serine/threonine-protein kinase [Gossypium australe]	Gossypium australe	633	75	1e-15	38.71
CAA7409844.1	unnamed protein product [Spirodela intermedia]	Spirodela intermedia	845	57	2e-15	37.57
XP_010448441.1	PREDICTED: receptor-like serine/threonine-protein kinase At4g25390 [Camelina sativa]	Camelina sativa	628	92	2e-15	37.55
XP_051139464.1	receptor-like serine/threonine-protein kinase At2g45590 isoform X3 [Andrographis paniculata]	Andrographis paniculata	663	57	2e-15	38.1
XP_051139379.1	receptor-like serine/threonine-protein kinase At2g45590 isoform X2 [Andrographis paniculata]	Andrographis paniculata	664	57	2e-15	38.1
CAH9139756.1	unnamed protein product [Cuscuta epithymum]	Cuscuta epithymum	638	75	2e-15	38.21
XP_051139297.1	receptor-like serine/threonine-protein kinase At2g45590 isoform X1 [Andrographis paniculata]	Andrographis paniculata	665	57	2e-15	38.1
KAF8413076.1	hypothetical protein HHK36_001052 [Tetracentron sinense]	Tetracentron sinense	571	97	2e-15	36.82
CAH9059635.1	unnamed protein product [Cuscuta epithymum]	Cuscuta epithymum	639	75	2e-15	38.21
KAI9076350.1	hypothetical protein K1719_041713 [Acacia pycnantha]	Acacia pycnantha	698	56	2e-15	37.85
VFQ77570.1	unnamed protein product [Cuscuta campestris]	Cuscuta campestris	636	55	2e-15	42.77
XP_006829127.3	receptor-like serine/threonine-protein kinase At2g45590 [Amborella trichopoda]	Amborella trichopoda	683	57	3e-15	36.09
KAB2598587.1	receptor-like serine/threonine-protein kinase [Pyrus ussuriensis x Pyrus communis]	Pyrus ussuriensis x Pyrus communis	636	91	3e-15	33.08
KAI9076701.1	hypothetical protein K1719_041341 [Acacia pycnantha]	Acacia pycnantha	699	56	3e-15	37.85
KAJ1689137.1	hypothetical protein LUZ63_013292 [Rhynchospora breviuscula]	Rhynchospora breviuscula	641	54	3e-15	41.1
KAG8381436.1	hypothetical protein BUALT_Bualt06G0121800 [Buddleja alternifolia]	Buddleja alternifolia	462	32	3e-15	58.76
EPS64014.1	hypothetical protein M569_10767 [Genlisea aurea]	Genlisea aurea	661	72	3e-15	38.39
KAF6164040.1	hypothetical protein GIB67_028744 [Kingdonia uniflora]	Kingdonia uniflora	265	54	4e-15	44.37
KMZ66758.1	Kinase family protein [Zostera marina]	Zostera marina	786	83	4e-15	32.11
RVX08167.1	Receptor-like serine/threonine-protein kinase [Vitis vinifera]	Vitis vinifera	425	73	5e-15	39.8
VVB15657.1	unnamed protein product [Arabis nemorensis]	Arabis nemorensis	685	93	5e-15	33.58
XP_031107835.1	receptor-like serine/threonine-protein kinase At4g25390 [Ipomoea triloba]	Ipomoea triloba	653	54	5e-15	38.92
PUZ39359.1	hypothetical protein GQ55_9G298700 [Panicum hallii var. hallii]	Panicum hallii var. hallii	698	36	1e-14	44.21
AAR25795.1	putative protein kinase [Solanum tuberosum]	Solanum tuberosum	205	58	1e-14	42.86
KAF3327109.1	Receptor-like serine/threonine-protein kinase [Carex littledalei]	Carex littledalei	648	36	1e-14	44.04
KAJ0909863.1	putative protein kinase RLK-Pelle-RLCK-XI family [Helianthus annuus]	Helianthus annuus	591	64	1e-14	37.82
XP_038974605.1	receptor-like serine/threonine-protein kinase At2g45590 [Phoenix dactylifera]	Phoenix dactylifera	762	97	1e-14	30.85
XP_010443703.1	PREDICTED: receptor-like serine/threonine-protein kinase At4g25390 [Camelina sativa]	Camelina sativa	667	96	1e-14	34.98
XP_004983351.2	receptor-like serine/threonine-protein kinase At2g45590 [Setaria italica]	Setaria italica	840	35	1e-14	45.05
KAI0500782.1	hypothetical protein KFK09_018999 [Dendrobium nobile]	Dendrobium nobile	747	53	1e-14	36.05
XP_024438329.1	receptor-like serine/threonine-protein kinase At4g25390 [Populus trichocarpa]	Populus trichocarpa	689	70	2e-14	35.58
TKV94339.1	hypothetical protein SEVIR_9G287800v2 [Setaria viridis]	Setaria viridis	686	35	2e-14	45.05
PUZ39358.1	hypothetical protein GQ55_9G298700 [Panicum hallii var. hallii]	Panicum hallii var. hallii	689	36	2e-14	44.21
KAF9671943.1	hypothetical protein SADUNF_Sadunf12G0102900 [Salix dunnii]	Salix dunnii	737	76	2e-14	36.73
PUZ39361.1	hypothetical protein GQ55_9G298700 [Panicum hallii var. hallii]	Panicum hallii var. hallii	690	36	2e-14	44.21
XP_034576778.1	receptor-like serine/threonine-protein kinase At2g45590 [Setaria viridis]	Setaria viridis	743	35	2e-14	45.05
RCV43313.1	hypothetical protein SETIT_9G283800v2 [Setaria italica]	Setaria italica	681	35	2e-14	45.05
XP_020692350.1	receptor-like serine/threonine-protein kinase At2g45590 [Dendrobium catenatum]	Dendrobium catenatum	747	54	2e-14	35.43
XP_039142028.1	LOW QUALITY PROTEIN: receptor-like serine/threonine-protein kinase At2g45590 [Dioscorea cayenensis subsp. rotundata]	Dioscorea cayenensis subsp. rotundata	715	59	2e-14	37.02
XP_004506300.1	receptor-like serine/threonine-protein kinase At4g25390 [Cicer arietinum]	Cicer arietinum	681	56	2e-14	38.69
KAH7659660.1	Non-specific serine/threonine protein kinase protein [Dioscorea alata]	Dioscorea alata	711	59	2e-14	37.78
KAJ0914253.1	putative protein kinase RLK-Pelle-RLCK-XI family [Helianthus annuus]	Helianthus annuus	466	49	2e-14	42.47
CAH9069803.1	unnamed protein product [Cuscuta europaea]	Cuscuta europaea	640	75	2e-14	36.49
CAA0396456.1	unnamed protein product [Arabidopsis thaliana]	Arabidopsis thaliana	652	92	4e-14	35.74
KAG6734185.1	hypothetical protein I3842_01G261100 [Carya illinoinensis]	Carya illinoinensis	308	47	4e-14	45.1
THU54867.1	hypothetical protein C4D60_Mb11t00580 [Musa balbisiana]	Musa balbisiana	780	56	4e-14	32.04
XP_022774420.1	LOW QUALITY PROTEIN: receptor-like serine/threonine-protein kinase At4g25390 [Durio zibethinus]	Durio zibethinus	677	94	5e-14	36.79
XP_003529986.1	receptor-like serine/threonine-protein kinase At2g45590 [Glycine max]	Glycine max	633	57	7e-14	42.94
KFK29043.1	hypothetical protein AALP_AA7G081200 [Arabis alpina]	Arabis alpina	605	57	7e-14	34.68
KAH1085935.1	hypothetical protein GYH30_017763 [Glycine max]	Glycine max	633	57	7e-14	42.94
KAG5021996.1	hypothetical protein JHK85_018338 [Glycine max]	Glycine max	633	57	7e-14	42.94
GAU28890.1	hypothetical protein TSUD_293420 [Trifolium subterraneum]	Trifolium subterraneum	576	54	7e-14	38.79
KAG5234503.1	kinase family protein [Salix suchowensis]	Salix suchowensis	622	68	7e-14	36.11
XP_010442683.1	PREDICTED: receptor-like serine/threonine-protein kinase At4g25390 [Camelina sativa]	Camelina sativa	668	93	8e-14	34.04
XP_025795317.1	receptor-like serine/threonine-protein kinase At2g45590 [Panicum hallii]	Panicum hallii	688	36	1e-13	43.16
KAG5234493.1	receptor serine/threonine-protein kinase [Salix suchowensis]	Salix suchowensis	688	68	1e-13	35.44
PAN47812.1	hypothetical protein PAHAL_9G285500 [Panicum hallii]	Panicum hallii	706	36	1e-13	43.16
KAH0457120.1	hypothetical protein IEQ34_015027 [Dendrobium chrysotoxum]	Dendrobium chrysotoxum	747	33	1e-13	41.96
RLN17523.1	receptor-like serine/threonine-protein kinase [Panicum miliaceum]	Panicum miliaceum	689	36	1e-13	42.11
THG05455.1	hypothetical protein TEA_008157 [Camellia sinensis var. sinensis]	Camellia sinensis var. sinensis	540	59	2e-13	42.86
XP_007220897.1	receptor-like serine/threonine-protein kinase At4g25390 [Prunus persica]	Prunus persica	643	91	2e-13	33.84
XP_028946628.1	LOW QUALITY PROTEIN: receptor-like serine/threonine-protein kinase At4g25390 [Malus domestica]	Malus domestica	689	63	2e-13	37.17
XP_028088669.1	receptor-like serine/threonine-protein kinase At2g45590 [Camellia sinensis]	Camellia sinensis	646	59	2e-13	42.86
RXI08490.1	hypothetical protein DVH24_022634 [Malus domestica]	Malus domestica	635	63	2e-13	36.98
KAI5569893.1	hypothetical protein BDE02_12G107900 [Populus trichocarpa]	Populus trichocarpa	689	70	3e-13	35.1
XP_011030011.1	PREDICTED: receptor-like serine/threonine-protein kinase At4g25390 [Populus euphratica]	Populus euphratica	689	76	3e-13	36
CAE6177509.1	unnamed protein product [Arabidopsis arenosa]	Arabidopsis arenosa	735	91	3e-13	35.86
XP_052184154.1	receptor-like serine/threonine-protein kinase At4g25390 [Diospyros lotus]	Diospyros lotus	606	72	3e-13	34.95
KAG6753447.1	hypothetical protein POTOM_043515 [Populus tomentosa]	Populus tomentosa	817	76	3e-13	37.78
XP_050151889.1	receptor-like serine/threonine-protein kinase At4g25390 isoform X2 [Malus sylvestris]	Malus sylvestris	690	63	3e-13	36.98
XP_050151882.1	receptor-like serine/threonine-protein kinase At4g25390 isoform X1 [Malus sylvestris]	Malus sylvestris	692	63	3e-13	36.98
XP_006283324.1	receptor-like serine/threonine-protein kinase At4g25390 [Capsella rubella]	Capsella rubella	632	92	5e-13	35.91
TQD97368.1	hypothetical protein C1H46_016947 [Malus baccata]	Malus baccata	687	63	5e-13	36.98
XP_034205676.1	receptor-like serine/threonine-protein kinase At4g25390 [Prunus dulcis]	Prunus dulcis	643	91	5e-13	33.84
XP_017697245.2	receptor-like serine/threonine-protein kinase At2g45590 [Phoenix dactylifera]	Phoenix dactylifera	765	97	6e-13	30.74
XP_048421513.1	receptor-like serine/threonine-protein kinase At4g25390 [Pyrus x bretschneideri]	Pyrus x bretschneideri	639	63	6e-13	36.08
XP_027908065.1	receptor-like serine/threonine-protein kinase At2g45590 [Vigna unguiculata]	Vigna unguiculata	642	97	7e-13	36.24
KAH7557525.1	hypothetical protein JRO89_XS11G0172400 [Xanthoceras sorbifolium]	Xanthoceras sorbifolium	643	46	7e-13	41.38
VYS63869.1	unnamed protein product [Arabidopsis thaliana]	Arabidopsis thaliana	652	92	7e-13	34.85
XP_024160812.1	receptor-like serine/threonine-protein kinase At4g25390 [Rosa chinensis]	Rosa chinensis	637	93	7e-13	33.33
KAB5532392.1	hypothetical protein DKX38_019062 [Salix brachista]	Salix brachista	779	68	8e-13	34.78
CBI24477.3	unnamed protein product [Vitis vinifera]	Vitis vinifera	413	71	9e-13	39.79
KAG4128861.1	hypothetical protein ERO13_D09G044600v2 [Gossypium hirsutum]	Gossypium hirsutum	644	54	9e-13	37.42
KAB2596594.1	receptor-like serine/threonine-protein kinase [Pyrus ussuriensis x Pyrus communis]	Pyrus ussuriensis x Pyrus communis	639	63	9e-13	36.08
TYI63968.1	hypothetical protein E1A91_D09G053100v1 [Gossypium mustelinum]	Gossypium mustelinum	644	54	9e-13	37.42
XP_016204158.1	receptor-like serine/threonine-protein kinase At4g25390 [Arachis ipaensis]	Arachis ipaensis	661	90	1e-12	36.86
TYG52815.1	hypothetical protein ES288_D09G058700v1 [Gossypium darwinii]	Gossypium darwinii	632	54	1e-12	37.42
XP_016700882.1	receptor-like serine/threonine-protein kinase At4g25390 [Gossypium hirsutum]	Gossypium hirsutum	632	54	1e-12	37.42
MBA0712696.1	hypothetical protein [Gossypium laxum]	Gossypium laxum	624	70	1e-12	38.73
TYH52821.1	hypothetical protein ES332_D09G054500v1 [Gossypium tomentosum]	Gossypium tomentosum	623	94	1e-12	33.58
KAB2011881.1	hypothetical protein ES319_D09G050300v1 [Gossypium barbadense]	Gossypium barbadense	632	54	1e-12	37.42
XP_039847623.1	receptor-like serine/threonine-protein kinase At2g45590 isoform X1 [Panicum virgatum]	Panicum virgatum	686	71	1e-12	33.67
XP_007134915.1	hypothetical protein PHAVU_010G086600g [Phaseolus vulgaris]	Phaseolus vulgaris	642	97	1e-12	34.56
XP_025656691.1	receptor-like serine/threonine-protein kinase At4g25390 [Arachis hypogaea]	Arachis hypogaea	709	90	1e-12	34.56
MBA0858387.1	hypothetical protein [Gossypium schwendimanii]	Gossypium schwendimanii	632	70	1e-12	38.73
MBA0683686.1	hypothetical protein [Gossypium aridum]	Gossypium aridum	517	70	2e-12	38.73
XP_009348631.2	receptor-like serine/threonine-protein kinase At4g25390 isoform X2 [Pyrus x bretschneideri]	Pyrus x bretschneideri	639	91	2e-12	33.08
KAG7605732.1	Protein kinase domain [Arabidopsis thaliana x Arabidopsis arenosa]	Arabidopsis thaliana x Arabidopsis arenosa	654	69	2e-12	35.05
KAB2600531.1	receptor-like serine/threonine-protein kinase [Pyrus ussuriensis x Pyrus communis]	Pyrus ussuriensis x Pyrus communis	636	91	2e-12	33.08
XP_015967520.1	receptor-like serine/threonine-protein kinase At4g25390 [Arachis duranensis]	Arachis duranensis	694	90	2e-12	36.73
XP_048446565.1	receptor-like serine/threonine-protein kinase At4g25390 isoform X1 [Pyrus x bretschneideri]	Pyrus x bretschneideri	658	91	2e-12	33.08
XP_021826975.1	receptor-like serine/threonine-protein kinase At4g25390 [Prunus avium]	Prunus avium	646	91	2e-12	34.09
MQM20730.1	hypothetical protein [Colocasia esculenta]	Colocasia esculenta	939	59	2e-12	34.39
KAH1091655.1	hypothetical protein J1N35_018912 [Gossypium stocksii]	Gossypium stocksii	634	70	2e-12	38.24
KAD5961281.1	hypothetical protein E3N88_12754 [Mikania micrantha]	Mikania micrantha	213	31	3e-12	49.4
PQP92800.1	receptor-like serine/threonine-protein kinase [Prunus yedoensis var. nudiflora]	Prunus yedoensis var. nudiflora	644	91	3e-12	34.09
TKS04521.1	receptor-like serine/threonine-protein kinase [Populus alba]	Populus alba	710	76	3e-12	37.84
CAI0404040.1	unnamed protein product [Linum tenue]	Linum tenue	716	68	4e-12	39.77
VVA92606.1	unnamed protein product [Arabis nemorensis]	Arabis nemorensis	623	54	4e-12	37.11
XP_034929825.1	receptor-like serine/threonine-protein kinase At4g25390 [Populus alba]	Populus alba	686	76	4e-12	37.84
PWA90900.1	protein kinase superfamily protein [Artemisia annua]	Artemisia annua	609	42	4e-12	42.74
GER36729.1	kinase family protein [Striga asiatica]	Striga asiatica	656	70	4e-12	36.62
KAF7815436.1	receptor-like serine/threonine-protein kinase [Senna tora]	Senna tora	682	45	4e-12	43.48
CAH2077987.1	unnamed protein product [Thlaspi arvense]	Thlaspi arvense	669	93	4e-12	35.16
NP_199990.1	Protein kinase superfamily protein [Arabidopsis thaliana]	Arabidopsis thaliana	654	69	4e-12	35.51
XP_028207203.1	receptor-like serine/threonine-protein kinase At4g25390 isoform X2 [Glycine soja]	Glycine soja	699	77	4e-12	35.27
KAG7612651.1	Protein kinase-like domain superfamily [Arabidopsis suecica]	Arabidopsis suecica	654	69	5e-12	35.51
KAG4941783.1	hypothetical protein JHK87_045654 [Glycine soja]	Glycine soja	680	74	5e-12	35.78
XP_020088487.1	receptor-like serine/threonine-protein kinase At4g25390 [Ananas comosus]	Ananas comosus	760	33	5e-12	42.15
CAA0409169.1	unnamed protein product [Arabidopsis thaliana]	Arabidopsis thaliana	654	69	5e-12	35.51
KAG4939745.1	hypothetical protein JHK86_045886 [Glycine max]	Glycine max	679	74	5e-12	35.78
XP_045813053.1	receptor-like serine/threonine-protein kinase At4g25390 [Trifolium pratense]	Trifolium pratense	680	54	5e-12	37.42
RYR56384.1	hypothetical protein Ahy_A05g022095 isoform A [Arachis hypogaea]	Arachis hypogaea	574	56	5e-12	38.89
KAG4952570.1	hypothetical protein JHK85_046437 [Glycine max]	Glycine max	760	77	5e-12	35.27
KAG6754434.1	hypothetical protein POTOM_042473 [Populus tomentosa]	Populus tomentosa	683	76	5e-12	37.39
PNY00783.1	receptor-like serine/threonine-protein kinase [Trifolium pratense]	Trifolium pratense	680	54	6e-12	38.04
XP_008234328.1	PREDICTED: receptor-like serine/threonine-protein kinase At4g25390 [Prunus mume]	Prunus mume	645	91	6e-12	33.96
CAH2070321.1	unnamed protein product [Thlaspi arvense]	Thlaspi arvense	658	93	6e-12	30.94
XP_006599640.1	receptor-like serine/threonine-protein kinase At4g25390 [Glycine max]	Glycine max	679	74	6e-12	35.78
KAH1207048.1	Receptor-like serine/threonine-protein kinase [Glycine max]	Glycine max	695	74	6e-12	35.78
XP_028207202.1	receptor-like serine/threonine-protein kinase At4g25390 isoform X1 [Glycine soja]	Glycine soja	702	77	7e-12	35.27
KAH0979021.1	hypothetical protein GBA52_006198 [Prunus armeniaca]	Prunus armeniaca	645	91	7e-12	33.96
CAB4271329.1	unnamed protein product [Prunus armeniaca]	Prunus armeniaca	472	91	7e-12	33.96
XP_010482520.1	PREDICTED: receptor-like serine/threonine-protein kinase At4g25390 [Camelina sativa]	Camelina sativa	667	96	9e-12	35.56
VYS70039.1	unnamed protein product [Arabidopsis thaliana]	Arabidopsis thaliana	653	69	9e-12	35.51
KAH8492495.1	hypothetical protein H0E87_021888 [Populus deltoides]	Populus deltoides	686	68	1e-11	34.65
XP_013443559.1	receptor-like serine/threonine-protein kinase At4g25390 [Medicago truncatula]	Medicago truncatula	687	56	1e-11	37.35
XP_042485693.1	receptor-like serine/threonine-protein kinase At4g25390 [Macadamia integrifolia]	Macadamia integrifolia	456	56	2e-11	39.74
KAG0498608.1	hypothetical protein HPP92_003299 [Vanilla planifolia]	Vanilla planifolia	558	31	2e-11	41.28
MBA0767145.1	hypothetical protein [Gossypium trilobum]	Gossypium trilobum	633	70	2e-11	38.73
MBA0587330.1	hypothetical protein [Gossypium raimondii]	Gossypium raimondii	631	70	2e-11	38.73
XP_012484375.1	receptor-like serine/threonine-protein kinase At4g25390 [Gossypium raimondii]	Gossypium raimondii	633	70	2e-11	38.73
MBA0614997.1	hypothetical protein [Gossypium davidsonii]	Gossypium davidsonii	633	70	2e-11	38.73
MBA0650220.1	hypothetical protein [Gossypium klotzschianum]	Gossypium klotzschianum	634	70	2e-11	38.73
CAI0385542.1	unnamed protein product [Linum tenue]	Linum tenue	659	36	3e-11	54.84
KAG7541520.1	Protein kinase domain [Arabidopsis thaliana x Arabidopsis arenosa]	Arabidopsis thaliana x Arabidopsis arenosa	651	92	3e-11	35.69
KJB34444.1	hypothetical protein B456_006G066000 [Gossypium raimondii]	Gossypium raimondii	645	70	3e-11	38.73
MBA0819342.1	hypothetical protein [Gossypium harknessii]	Gossypium harknessii	633	70	3e-11	38.24
URD81760.1	STYKc [Musa troglodytarum]	Musa troglodytarum	771	33	4e-11	40.87
CAI0547093.1	unnamed protein product [Linum tenue]	Linum tenue	524	86	4e-11	36.61
URD81759.1	STYKc [Musa troglodytarum]	Musa troglodytarum	847	33	4e-11	40.87
XP_018476993.1	PREDICTED: receptor-like serine/threonine-protein kinase At4g25390 [Raphanus sativus]	Raphanus sativus	622	64	5e-11	38.55
XP_002869674.1	receptor-like serine/threonine-protein kinase At4g25390 [Arabidopsis lyrata subsp. lyrata]	Arabidopsis lyrata subsp. lyrata	649	92	6e-11	35.29
XP_017249353.1	PREDICTED: receptor-like serine/threonine-protein kinase At4g25390 [Daucus carota subsp. sativus]	Daucus carota subsp. sativus	623	54	6e-11	37.95
EEF51483.1	ATP binding protein, putative [Ricinus communis]	Ricinus communis	655	49	6e-11	41.67
XP_015581783.3	receptor-like serine/threonine-protein kinase At4g25390 [Ricinus communis]	Ricinus communis	686	49	7e-11	41.67
XP_018478131.1	PREDICTED: LOW QUALITY PROTEIN: receptor-like serine/threonine-protein kinase At4g25390 [Raphanus sativus]	Raphanus sativus	624	68	7e-11	38.54
KMS98936.1	hypothetical protein BVRB_3g067370 [Beta vulgaris subsp. vulgaris]	Beta vulgaris subsp. vulgaris	466	46	8e-11	43.97
TQD74135.1	hypothetical protein C1H46_040333 [Malus baccata]	Malus baccata	640	63	8e-11	35.38
RYR56380.1	hypothetical protein Ahy_A05g022095 isoform C [Arachis hypogaea]	Arachis hypogaea	559	74	9e-11	37.73
KAF8084113.1	hypothetical protein N665_0733s0002 [Sinapis alba]	Sinapis alba	622	69	9e-11	39.7
TYI53145.1	hypothetical protein E1A91_D12G298000v1 [Gossypium mustelinum]	Gossypium mustelinum	641	95	1e-10	32.6
KAI5444715.1	hypothetical protein KIW84_013116 [Pisum sativum]	Pisum sativum	710	54	1e-10	38.51
QCD95115.1	serine/threonine-protein kinase PBS1 [Vigna unguiculata]	Vigna unguiculata	675	67	1e-10	38.42
XP_050915551.1	receptor-like serine/threonine-protein kinase At4g25390 [Pisum sativum]	Pisum sativum	674	54	1e-10	38.51
XP_027924507.1	receptor-like serine/threonine-protein kinase At4g25390 isoform X1 [Vigna unguiculata]	Vigna unguiculata	732	67	1e-10	38.42
XP_027924508.1	receptor-like serine/threonine-protein kinase At4g25390 isoform X2 [Vigna unguiculata]	Vigna unguiculata	676	67	1e-10	38.42
KAG7533854.1	Protein kinase domain [Arabidopsis thaliana x Arabidopsis arenosa]	Arabidopsis thaliana x Arabidopsis arenosa	656	66	2e-10	37.38
RYR56383.1	hypothetical protein Ahy_A05g022095 isoform D [Arachis hypogaea]	Arachis hypogaea	683	90	2e-10	35.77
XP_004308136.1	PREDICTED: receptor-like serine/threonine-protein kinase At4g25390 [Fragaria vesca subsp. vesca]	Fragaria vesca subsp. vesca	634	54	2e-10	36.36
KAG7533853.1	Protein kinase domain [Arabidopsis thaliana x Arabidopsis arenosa]	Arabidopsis thaliana x Arabidopsis arenosa	559	66	2e-10	37.86
KAG0502845.1	hypothetical protein HPP92_002917 [Vanilla planifolia]	Vanilla planifolia	701	31	2e-10	41.12
CAI0547094.1	unnamed protein product [Linum tenue]	Linum tenue	687	59	2e-10	34.9
XP_022640421.1	receptor-like serine/threonine-protein kinase At4g25390 isoform X2 [Vigna radiata var. radiata]	Vigna radiata var. radiata	728	67	2e-10	37.25
KAJ0099266.1	hypothetical protein Patl1_20012 [Pistacia atlantica]	Pistacia atlantica	497	48	2e-10	34.9
XP_014510590.2	receptor-like serine/threonine-protein kinase At4g25390 isoform X1 [Vigna radiata var. radiata]	Vigna radiata var. radiata	739	67	2e-10	37.25
CAD5329017.1	unnamed protein product [Arabidopsis thaliana]	Arabidopsis thaliana	651	92	3e-10	35.74
KAI8007631.1	Receptor-like serine/threonine-protein kinase [Camellia lanceoleosa]	Camellia lanceoleosa	637	55	3e-10	40
KAG7546223.1	Protein kinase-like domain superfamily [Arabidopsis suecica]	Arabidopsis suecica	648	92	3e-10	34.77
KHN31559.1	Receptor-like serine/threonine-protein kinase [Glycine soja]	Glycine soja	560	77	3e-10	34.82
PRQ59967.1	putative protein kinase RLK-Pelle-RLCK-XI family [Rosa chinensis]	Rosa chinensis	612	82	3e-10	34.18
PKA60011.1	Receptor-like serine/threonine-protein kinase [Apostasia shenzhenica]	Apostasia shenzhenica	722	32	3e-10	44.74
XP_010693649.2	receptor-like serine/threonine-protein kinase At4g25390 [Beta vulgaris subsp. vulgaris]	Beta vulgaris subsp. vulgaris	696	46	3e-10	43.97
XP_031260636.1	LOW QUALITY PROTEIN: receptor-like serine/threonine-protein kinase At4g25390 [Pistacia vera]	Pistacia vera	617	48	4e-10	36.49
RXH94964.1	hypothetical protein DVH24_024648 [Malus domestica]	Malus domestica	774	63	4e-10	34.87
CAA7060242.1	unnamed protein product [Microthlaspi erraticum]	Microthlaspi erraticum	660	92	4e-10	36.13
KAG7621750.1	Protein kinase domain [Arabidopsis suecica]	Arabidopsis suecica	651	92	4e-10	35.36
NP_194269.1	Protein kinase superfamily protein [Arabidopsis thaliana]	Arabidopsis thaliana	651	92	4e-10	35.36
KAG7617282.1	Protein kinase domain [Arabidopsis thaliana x Arabidopsis arenosa]	Arabidopsis thaliana x Arabidopsis arenosa	651	92	5e-10	35.36
XP_047167630.1	receptor-like serine/threonine-protein kinase At4g25390 [Vigna umbellata]	Vigna umbellata	658	67	6e-10	37.25
GAV61846.1	Pkinase domain-containing protein/Pkinase_Tyr domain-containing protein [Cephalotus follicularis]	Cephalotus follicularis	656	46	6e-10	37.33
MBA0744556.1	hypothetical protein [Gossypium gossypioides]	Gossypium gossypioides	646	95	7e-10	33.7
XP_013593226.1	PREDICTED: receptor-like serine/threonine-protein kinase At4g25390 [Brassica oleracea var. oleracea]	Brassica oleracea var. oleracea	607	68	8e-10	38.31
CAE6235094.1	unnamed protein product [Arabidopsis arenosa]	Arabidopsis arenosa	656	66	8e-10	38.35
XP_009137521.2	receptor-like serine/threonine-protein kinase At4g25390 [Brassica rapa]	Brassica rapa	608	68	9e-10	35.96
ESQ43367.1	hypothetical protein EUTSA_v10015950mg [Eutrema salsugineum]	Eutrema salsugineum	750	68	9e-10	36.97
PWA62061.1	receptor-like serine/threonine-protein kinase [Artemisia annua]	Artemisia annua	409	71	1e-09	35.92
RIA04377.1	hypothetical protein BRARA_K01411 [Brassica rapa]	Brassica rapa	609	68	1e-09	37.93
KAG7537548.1	Protein kinase domain [Arabidopsis suecica]	Arabidopsis suecica	654	66	1e-09	36.59
XP_013738052.1	receptor-like serine/threonine-protein kinase At4g25390 [Brassica napus]	Brassica napus	607	68	1e-09	35.96
RWR89425.1	receptor-like serine/threonine-protein kinase [Cinnamomum micranthum f. kanehirae]	Cinnamomum micranthum f. kanehirae	676	52	1e-09	39.49
CAF2131332.1	unnamed protein product [Brassica napus]	Brassica napus	608	68	1e-09	35.96
XP_024011835.1	receptor-like serine/threonine-protein kinase At4g25390 [Eutrema salsugineum]	Eutrema salsugineum	667	68	1e-09	36.97
KAB8112270.1	hypothetical protein EE612_050416 [Oryza sativa]	Oryza sativa	290	33	1e-09	44.71
KAE9617206.1	putative protein kinase RLK-Pelle-RLCK-XI family [Lupinus albus]	Lupinus albus	645	46	1e-09	41.89
CAA0832195.1	Receptor-like serine/threonine-protein kinase [Striga hermonthica]	Striga hermonthica	715	70	1e-09	34.25
TYG43057.1	hypothetical protein ES288_D12G306400v1 [Gossypium darwinii]	Gossypium darwinii	646	95	2e-09	33.7
XP_012440237.1	receptor-like serine/threonine-protein kinase At4g25390 [Gossypium raimondii]	Gossypium raimondii	646	95	2e-09	33.7
XP_031262260.1	receptor-like serine/threonine-protein kinase At4g25390 [Pistacia vera]	Pistacia vera	615	48	2e-09	37.84
KAB2001281.1	hypothetical protein ES319_D12G290700v1 [Gossypium barbadense]	Gossypium barbadense	646	95	2e-09	33.7
KAJ0263297.1	Receptor-like serine/threonine-protein kinase [Hirschfeldia incana]	Hirschfeldia incana	607	68	2e-09	38.42
TYH41318.1	hypothetical protein ES332_D12G307900v1 [Gossypium tomentosum]	Gossypium tomentosum	646	95	3e-09	32.97
KAF2315371.1	hypothetical protein GH714_038961 [Hevea brasiliensis]	Hevea brasiliensis	317	29	3e-09	42.27
KAF6174712.1	hypothetical protein GIB67_008767 [Kingdonia uniflora]	Kingdonia uniflora	180	53	3e-09	41.13
CAG7884377.1	unnamed protein product [Brassica rapa]	Brassica rapa	607	68	4e-09	35.47
BAT10162.1	Os10g0187500 [Oryza sativa Japonica Group]	Oryza sativa Japonica Group	290	24	5e-09	50
XP_017438575.2	receptor-like serine/threonine-protein kinase At4g25390 [Vigna angularis]	Vigna angularis	659	67	5e-09	36.54
XP_007152371.1	hypothetical protein PHAVU_004G124400g [Phaseolus vulgaris]	Phaseolus vulgaris	712	67	5e-09	35.41
XP_050155438.1	receptor-like serine/threonine-protein kinase At4g25390 [Malus sylvestris]	Malus sylvestris	641	63	6e-09	34.18
CAI0547091.1	unnamed protein product [Linum tenue]	Linum tenue	419	58	6e-09	41.67
CAA2633523.1	unnamed protein product [Spirodela intermedia]	Spirodela intermedia	787	37	7e-09	38.21
KAI9159971.1	hypothetical protein LWI28_003873 [Acer negundo]	Acer negundo	574	46	7e-09	39.19
KOM54912.1	hypothetical protein LR48_Vigan10g080400 [Vigna angularis]	Vigna angularis	659	67	7e-09	36.54
CAH8304278.1	unnamed protein product [Eruca vesicaria subsp. sativa]	Eruca vesicaria subsp. sativa	582	68	7e-09	36.7
XP_028224134.1	receptor-like serine/threonine-protein kinase At2g45590 [Glycine soja]	Glycine soja	644	78	8e-09	37.96
XP_021765230.1	receptor-like serine/threonine-protein kinase At2g45590 [Chenopodium quinoa]	Chenopodium quinoa	709	47	8e-09	41.89
XP_017635030.1	PREDICTED: receptor-like serine/threonine-protein kinase At4g25390 [Gossypium arboreum]	Gossypium arboreum	646	95	1e-08	32.97
XP_019449407.1	PREDICTED: receptor-like serine/threonine-protein kinase At4g25390 [Lupinus angustifolius]	Lupinus angustifolius	648	46	1e-08	42.07
TYJ07169.1	hypothetical protein E1A91_A12G285900v1 [Gossypium mustelinum]	Gossypium mustelinum	646	95	1e-08	32.97
KAE8701028.1	Detected protein of confused Function [Hibiscus syriacus]	Hibiscus syriacus	352	34	1e-08	48.31
TXG70805.1	hypothetical protein EZV62_005740 [Acer yangbiense]	Acer yangbiense	523	46	1e-08	38.36
MBA0718985.1	hypothetical protein [Gossypium laxum]	Gossypium laxum	646	95	1e-08	32.6
XP_006279590.1	receptor-like serine/threonine-protein kinase At4g25390 [Capsella rubella]	Capsella rubella	665	96	2e-08	35.71
XP_021730190.1	receptor-like serine/threonine-protein kinase At4g25390 [Chenopodium quinoa]	Chenopodium quinoa	686	48	3e-08	41.72
MBA0564173.1	hypothetical protein [Gossypium lobatum]	Gossypium lobatum	645	95	4e-08	32.23
KAJ0721781.1	putative protein kinase RLK-Pelle-RLCK-XI family [Helianthus annuus]	Helianthus annuus	215	41	5e-08	40.71
MBA0773700.1	hypothetical protein [Gossypium trilobum]	Gossypium trilobum	650	95	5e-08	32.72
KAG2670463.1	hypothetical protein I3760_14G086900 [Carya illinoinensis]	Carya illinoinensis	383	42	5e-08	50.65
OMP00551.1	hypothetical protein COLO4_12593 [Corchorus olitorius]	Corchorus olitorius	415	28	5e-08	48
MBA0806441.1	hypothetical protein [Gossypium harknessii]	Gossypium harknessii	483	96	6e-08	34.17
XP_020572170.1	LOW QUALITY PROTEIN: receptor-like serine/threonine-protein kinase At2g45590 [Phalaenopsis equestris]	Phalaenopsis equestris	726	28	7e-08	39.8
KAG8476255.1	hypothetical protein CXB51_033023 [Gossypium anomalum]	Gossypium anomalum	645	95	7e-08	33.46
VDD40353.1	unnamed protein product [Brassica oleracea]	Brassica oleracea	605	68	7e-08	35.6
MBA0863705.1	hypothetical protein [Gossypium schwendimanii]	Gossypium schwendimanii	646	95	8e-08	32.6
MBA0689998.1	hypothetical protein [Gossypium aridum]	Gossypium aridum	532	95	1e-07	31.5
XP_013614336.1	PREDICTED: receptor-like serine/threonine-protein kinase At4g25390 [Brassica oleracea var. oleracea]	Brassica oleracea var. oleracea	607	64	1e-07	35.59
MCH98635.1	receptor-like serine/threonine-protein kinase [Trifolium medium]	Trifolium medium	287	36	1e-07	44.68
NP_849442.1	Protein kinase superfamily protein [Arabidopsis thaliana]	Arabidopsis thaliana	497	56	1e-07	36.91
KAF3789861.1	putative receptor-like protein kinase [Nymphaea thermarum]	Nymphaea thermarum	630	52	1e-07	33.33
KAB2054700.1	hypothetical protein ES319_A12G272100v1 [Gossypium barbadense]	Gossypium barbadense	645	95	1e-07	32.35
TYH98271.1	hypothetical protein ES332_A12G298500v1 [Gossypium tomentosum]	Gossypium tomentosum	645	95	1e-07	32.35
KAG6515715.1	hypothetical protein ZIOFF_026144 [Zingiber officinale]	Zingiber officinale	793	80	2e-07	29.49
CAI0547092.1	unnamed protein product [Linum tenue]	Linum tenue	500	54	2e-07	34.71
KAH1075501.1	hypothetical protein J1N35_027829 [Gossypium stocksii]	Gossypium stocksii	645	95	2e-07	33.46
KAF8116755.1	hypothetical protein N665_0014s0019 [Sinapis alba]	Sinapis alba	620	84	2e-07	32.76
QHO43862.1	Receptor-like serine/threonine-protein kinase [Arachis hypogaea]	Arachis hypogaea	161	47	2e-07	37.5
XP_027937773.1	receptor-like serine/threonine-protein kinase At4g25390 [Vigna unguiculata]	Vigna unguiculata	560	63	2e-07	35.9
XP_016718318.2	receptor-like serine/threonine-protein kinase At4g25390 [Gossypium hirsutum]	Gossypium hirsutum	645	95	3e-07	31.99
KAF2531812.1	hypothetical protein F2Q70_00033052 [Brassica cretica]	Brassica cretica	611	68	3e-07	35.08
CAE5981280.1	unnamed protein product [Arabidopsis arenosa]	Arabidopsis arenosa	74	18	3e-07	72.34
XP_031481302.1	putative receptor-like protein kinase At1g80870 [Nymphaea colorata]	Nymphaea colorata	630	52	4e-07	32.87
KAA3459800.1	receptor-like serine/threonine-protein kinase [Gossypium australe]	Gossypium australe	644	95	4e-07	33.7
KAG5042033.1	hypothetical protein JHK87_005948 [Glycine soja]	Glycine soja	649	57	4e-07	39.89
KAG5070891.1	hypothetical protein JHK86_006102 [Glycine max]	Glycine max	649	57	4e-07	39.89
KAI3763260.1	hypothetical protein L1987_53714 [Smallanthus sonchifolius]	Smallanthus sonchifolius	656	36	5e-07	38.39
MBA0657404.1	hypothetical protein [Gossypium klotzschianum]	Gossypium klotzschianum	633	95	6e-07	33.21
MBA0621924.1	hypothetical protein [Gossypium davidsonii]	Gossypium davidsonii	650	95	6e-07	33.21
KAI3806923.1	hypothetical protein L1987_22841 [Smallanthus sonchifolius]	Smallanthus sonchifolius	658	57	7e-07	32.34
KAF6176829.1	hypothetical protein GIB67_026516 [Kingdonia uniflora]	Kingdonia uniflora	111	17	7e-07	63.64
XP_014512325.1	receptor-like serine/threonine-protein kinase At4g25390 [Vigna radiata var. radiata]	Vigna radiata var. radiata	552	49	8e-07	39.58
XP_027366615.1	receptor-like serine/threonine-protein kinase At4g25390 [Abrus precatorius]	Abrus precatorius	591	45	8e-07	40.54
XP_044468299.1	receptor-like serine/threonine-protein kinase At4g25390 isoform X2 [Mangifera indica]	Mangifera indica	613	48	8e-07	36.3
KAJ1389571.1	Serine/threonine-protein kinase, active site [Sesbania bispinosa]	Sesbania bispinosa	246	75	8e-07	29.41
XP_044468298.1	receptor-like serine/threonine-protein kinase At4g25390 isoform X1 [Mangifera indica]	Mangifera indica	616	48	8e-07	36.3
XP_044468301.1	receptor-like serine/threonine-protein kinase At4g25390 isoform X4 [Mangifera indica]	Mangifera indica	612	48	8e-07	36.3
XP_044468300.1	receptor-like serine/threonine-protein kinase At4g25390 isoform X3 [Mangifera indica]	Mangifera indica	613	48	8e-07	36.3
XP_044468303.1	receptor-like serine/threonine-protein kinase At4g25390 isoform X5 [Mangifera indica]	Mangifera indica	623	48	9e-07	36.3
PPR94478.1	hypothetical protein GOBAR_AA26178 [Gossypium barbadense]	Gossypium barbadense	579	69	1e-06	34.83
XP_042378340.1	receptor-like serine/threonine-protein kinase At4g25390 [Zingiber officinale]	Zingiber officinale	647	59	1e-06	30.6
CAF2121979.1	unnamed protein product [Brassica napus]	Brassica napus	610	64	1e-06	35.75
RYR56381.1	hypothetical protein Ahy_A05g022095 isoform B [Arachis hypogaea]	Arachis hypogaea	391	51	1e-06	33.81
XP_042384522.1	receptor-like serine/threonine-protein kinase At4g25390 [Zingiber officinale]	Zingiber officinale	640	59	1e-06	30.05
KAF6154860.1	hypothetical protein GIB67_033889 [Kingdonia uniflora]	Kingdonia uniflora	276	30	2e-06	40.91
XP_039685874.1	receptor-like serine/threonine-protein kinase At2g45590 [Medicago truncatula]	Medicago truncatula	579	50	2e-06	40.52
XP_045808447.1	receptor-like serine/threonine-protein kinase At4g25390 [Trifolium pratense]	Trifolium pratense	568	29	2e-06	41.49
PNX95362.1	receptor-like serine/threonine-protein kinase [Trifolium pratense]	Trifolium pratense	568	29	2e-06	41.49
XP_009132587.1	receptor-like serine/threonine-protein kinase At4g25390 [Brassica rapa]	Brassica rapa	610	64	2e-06	34.64
KAI3773481.1	hypothetical protein L1987_48011 [Smallanthus sonchifolius]	Smallanthus sonchifolius	635	36	2e-06	39.36
RID69366.1	hypothetical protein BRARA_C01464 [Brassica rapa]	Brassica rapa	610	64	3e-06	35.2
KAJ0261774.1	Protein kinase superfamily protein [Hirschfeldia incana]	Hirschfeldia incana	609	64	3e-06	33.68
XP_052731311.1	receptor-like serine/threonine-protein kinase At4g25390 [Vigna angularis]	Vigna angularis	557	46	3e-06	38.24
AES62638.1	receptor-like Serine/Threonine-kinase plant [Medicago truncatula]	Medicago truncatula	555	50	3e-06	40.52
KAG5403956.1	hypothetical protein IGI04_010075 [Brassica rapa subsp. trilocularis]	Brassica rapa subsp. trilocularis	610	64	3e-06	34.64
XP_047167016.1	receptor-like serine/threonine-protein kinase At4g25390 [Vigna umbellata]	Vigna umbellata	557	46	3e-06	38.24
KAE9620997.1	putative protein kinase RLK-Pelle-RLCK-XI family [Lupinus albus]	Lupinus albus	638	82	3e-06	31.76
KAE8022452.1	hypothetical protein FH972_008250 [Carpinus fangiana]	Carpinus fangiana	641	65	4e-06	35.17
KAJ0785313.1	putative protein kinase RLK-Pelle-RLCK-XI family [Helianthus annuus]	Helianthus annuus	655	57	4e-06	32.14
XP_039142457.1	LOW QUALITY PROTEIN: putative receptor-like protein kinase At1g80870 [Dioscorea cayenensis subsp. rotundata]	Dioscorea cayenensis subsp. rotundata	613	45	5e-06	34.35
KAG9155599.1	hypothetical protein Leryth_024353 [Lithospermum erythrorhizon]	Lithospermum erythrorhizon	265	31	5e-06	42.86
ABB46978.2	protein kinase family protein, putative, expressed [Oryza sativa Japonica Group]	Oryza sativa Japonica Group	286	31	7e-06	40.74
XP_022011121.1	putative receptor-like protein kinase At1g80870 [Helianthus annuus]	Helianthus annuus	658	57	7e-06	30.99
KAG4395040.1	hypothetical protein GLYMA_20G152800v4 [Glycine max]	Glycine max	354	26	7e-06	39.36
KAJ0804282.1	putative protein kinase RLK-Pelle-RLCK-XI family [Helianthus annuus]	Helianthus annuus	659	36	8e-06	35.65
ABG65957.1	protein kinase family protein, putative, expressed [Oryza sativa Japonica Group]	Oryza sativa Japonica Group	252	23	1e-05	46.67
KAG1327562.1	putative receptor-like protein kinase [Cocos nucifera]	Cocos nucifera	677	35	1e-05	36.75
XP_025983341.2	LOW QUALITY PROTEIN: receptor-like serine/threonine-protein kinase At4g25390 [Glycine max]	Glycine max	527	26	1e-05	39.36
GEU65722.1	putative receptor-like protein kinase At1g80870 [Tanacetum cinerariifolium]	Tanacetum cinerariifolium	619	36	1e-05	38.83
XP_021842273.1	receptor-like serine/threonine-protein kinase At4g25390 [Spinacia oleracea]	Spinacia oleracea	677	49	1e-05	35.06
KAG0496859.1	hypothetical protein HPP92_001550 [Vanilla planifolia]	Vanilla planifolia	622	29	2e-05	38.71
MBA0829639.1	hypothetical protein [Gossypium armourianum]	Gossypium armourianum	583	26	2e-05	46.74
KAG8483078.1	hypothetical protein CXB51_022066 [Gossypium anomalum]	Gossypium anomalum	296	44	2e-05	34.53
EFJ36633.1	hypothetical protein SELMODRAFT_76642 [Selaginella moellendorffii]	Selaginella moellendorffii	663	36	2e-05	34.31
XP_039142528.1	LOW QUALITY PROTEIN: putative receptor-like protein kinase At1g80870 [Dioscorea cayenensis subsp. rotundata]	Dioscorea cayenensis subsp. rotundata	616	37	2e-05	34.82
KAJ0779288.1	putative protein kinase RLK-Pelle-RLCK-XI family [Helianthus annuus]	Helianthus annuus	502	39	3e-05	37.25
KAH9576874.1	hypothetical protein CY35_01G185600 [Sphagnum magellanicum]	Sphagnum magellanicum	797	49	3e-05	29.45
XP_019465045.1	PREDICTED: receptor-like serine/threonine-protein kinase At4g25390 [Lupinus angustifolius]	Lupinus angustifolius	632	82	3e-05	33.05
KAF6155725.1	hypothetical protein GIB67_007162 [Kingdonia uniflora]	Kingdonia uniflora	130	53	3e-05	37.59
XP_040870269.1	receptor-like serine/threonine-protein kinase At2g45590 [Glycine max]	Glycine max	384	20	4e-05	62.26
KAG2332976.1	hypothetical protein Bca52824_004156 [Brassica carinata]	Brassica carinata	620	67	4e-05	37.44
KAH8976065.1	hypothetical protein BDL97_01G194400 [Sphagnum fallax]	Sphagnum fallax	797	49	4e-05	29.45
XP_010912179.1	putative receptor-like protein kinase At1g80870 [Elaeis guineensis]	Elaeis guineensis	683	39	5e-05	35.38
GJN20370.1	hypothetical protein PR202_gb07740 [Eleusine coracana subsp. coracana]	Eleusine coracana subsp. coracana	193	19	5e-05	52.94
XP_047306979.1	putative receptor-like protein kinase At1g80870 [Impatiens glandulifera]	Impatiens glandulifera	603	31	6e-05	40.48
XP_050891502.1	receptor-like serine/threonine-protein kinase At4g25390 [Pisum sativum]	Pisum sativum	569	26	6e-05	44.58
RDX84578.1	Receptor-like serine/threonine-protein kinase [Mucuna pruriens]	Mucuna pruriens	703	71	6e-05	37.09
GAY41303.1	hypothetical protein CUMW_058380 [Citrus unshiu]	Citrus unshiu	531	46	7e-05	37.58
XP_028081081.1	putative receptor-like protein kinase At1g80870 [Camellia sinensis]	Camellia sinensis	701	34	8e-05	35.09
KAF5957210.1	hypothetical protein HYC85_004435 [Camellia sinensis]	Camellia sinensis	679	34	8e-05	35.09
KAH9678133.1	protein kinase domain-containing protein [Citrus sinensis]	Citrus sinensis	637	46	9e-05	37.58
XP_006421792.1	receptor-like serine/threonine-protein kinase At4g25390 [Citrus clementina]	Citrus clementina	637	46	9e-05	37.58
KDO65324.1	hypothetical protein CISIN_1g036407mg [Citrus sinensis]	Citrus sinensis	576	46	9e-05	37.58
XP_028183326.1	receptor-like serine/threonine-protein kinase At4g25390 [Glycine soja]	Glycine soja	578	23	0.0001	41.46
KAI8017556.1	putative receptor-like protein kinase [Camellia lanceoleosa]	Camellia lanceoleosa	752	34	0.0001	35.09
KAJ1429201.1	Serine/threonine-protein kinase, active site [Sesbania bispinosa]	Sesbania bispinosa	481	36	0.0001	36.51
CAH9106797.1	unnamed protein product [Cuscuta europaea]	Cuscuta europaea	724	38	0.0001	32.8
XP_017702293.1	putative receptor-like protein kinase At1g80870 [Phoenix dactylifera]	Phoenix dactylifera	681	35	0.0001	35.04
KAG5053753.1	hypothetical protein JHK85_006263 [Glycine max]	Glycine max	651	20	0.0001	62.26
XP_020572582.1	LOW QUALITY PROTEIN: putative receptor-like protein kinase At1g80870 [Phalaenopsis equestris]	Phalaenopsis equestris	598	33	0.0001	34.82
KHN02774.1	Receptor-like serine/threonine-protein kinase [Glycine soja]	Glycine soja	478	23	0.0001	41.46
KAI3802600.1	hypothetical protein L1987_30739 [Smallanthus sonchifolius]	Smallanthus sonchifolius	623	30	0.0001	41.77
CAI0420475.1	unnamed protein product [Linum tenue]	Linum tenue	506	34	0.0001	36.08
XP_019427291.1	PREDICTED: receptor-like serine/threonine-protein kinase At4g25390 [Lupinus angustifolius]	Lupinus angustifolius	934	46	0.0002	36.3
KAJ0971054.1	hypothetical protein J5N97_019013 [Dioscorea zingiberensis]	Dioscorea zingiberensis	674	50	0.0002	34.16
KHN10474.1	Receptor-like serine/threonine-protein kinase [Glycine soja]	Glycine soja	435	68	0.0002	31.96
KAH7686958.1	Non-specific serine/threonine protein kinase protein [Dioscorea alata]	Dioscorea alata	689	26	0.0002	44.09
KAG2380456.1	Receptor-like serine/threonine-protein [Vigna angularis]	Vigna angularis	575	32	0.0002	48.84
XP_017430187.1	receptor-like serine/threonine-protein kinase At2g45590 isoform X2 [Vigna angularis]	Vigna angularis	642	32	0.0002	48.84
KOM47869.1	hypothetical protein LR48_Vigan07g157300 [Vigna angularis]	Vigna angularis	641	32	0.0002	48.84
XP_052724239.1	receptor-like serine/threonine-protein kinase At2g45590 isoform X1 [Vigna angularis]	Vigna angularis	646	32	0.0003	48.84
CAH9139810.1	unnamed protein product [Cuscuta epithymum]	Cuscuta epithymum	723	40	0.0003	32.06
KAH1043100.1	hypothetical protein GYH30_025106 [Glycine max]	Glycine max	730	68	0.0003	31.96
TKY63790.1	Receptor serine/threonine-protein kinase [Spatholobus suberectus]	Spatholobus suberectus	315	49	0.0003	64.15
KAH1043097.1	hypothetical protein GYH30_025106 [Glycine max]	Glycine max	753	68	0.0003	31.96
KAH1043099.1	hypothetical protein GYH30_025106 [Glycine max]	Glycine max	685	68	0.0003	31.96
CAH9075764.1	unnamed protein product [Cuscuta epithymum]	Cuscuta epithymum	725	40	0.0003	32.82
KAH1043098.1	hypothetical protein GYH30_025106 [Glycine max]	Glycine max	782	68	0.0003	31.96
XP_039853617.1	putative receptor-like protein kinase At1g80870 [Panicum virgatum]	Panicum virgatum	629	35	0.0003	33.62
XP_028181617.1	receptor-like serine/threonine-protein kinase At4g25390 isoform X2 [Glycine soja]	Glycine soja	730	68	0.0003	31.96
KAG4991698.1	hypothetical protein JHK87_025155 [Glycine soja]	Glycine soja	685	68	0.0003	31.96
KAG5134030.1	hypothetical protein JHK82_025218 [Glycine max]	Glycine max	685	68	0.0003	31.96
XP_028181616.1	receptor-like serine/threonine-protein kinase At4g25390 isoform X1 [Glycine soja]	Glycine soja	782	68	0.0003	31.96
KAH7660079.1	Non-specific serine/threonine protein kinase protein [Dioscorea alata]	Dioscorea alata	674	31	0.0004	36.08
XP_019258714.1	PREDICTED: putative receptor-like protein kinase At1g80870 [Nicotiana attenuata]	Nicotiana attenuata	709	34	0.0004	34.68
XP_051138473.1	receptor-like serine/threonine-protein kinase At2g45590 [Andrographis paniculata]	Andrographis paniculata	647	96	0.0004	31.44
XP_006587372.1	receptor-like serine/threonine-protein kinase At4g25390 isoform X2 [Glycine max]	Glycine max	730	68	0.0004	31.96
XP_022154375.1	putative receptor-like protein kinase At1g80870 [Momordica charantia]	Momordica charantia	713	33	0.0004	33.88
XP_014617669.1	receptor-like serine/threonine-protein kinase At4g25390 isoform X1 [Glycine max]	Glycine max	782	68	0.0004	31.96
XP_042439544.1	putative receptor-like protein kinase At1g80870 [Zingiber officinale]	Zingiber officinale	649	35	0.0004	37.17
KAF1878237.1	hypothetical protein Lal_00046903 [Lupinus albus]	Lupinus albus	905	46	0.0004	36.88
KRH38666.1	hypothetical protein GLYMA_09G150100v4 [Glycine max]	Glycine max	753	68	0.0004	31.96
KAG5007296.1	hypothetical protein JHK85_025838 [Glycine max]	Glycine max	685	68	0.0005	31.96
RVW46115.1	Receptor-like serine/threonine-protein kinase [Vitis vinifera]	Vitis vinifera	389	54	0.0005	38.03
KAE9618259.1	putative protein kinase RLK-Pelle-RLCK-XI family [Lupinus albus]	Lupinus albus	574	46	0.0005	36.88
PWA82462.1	protein kinase superfamily protein [Artemisia annua]	Artemisia annua	676	30	0.0005	40.23
KNA21979.1	hypothetical protein SOVF_038460 [Spinacia oleracea]	Spinacia oleracea	678	49	0.0006	31.65
KAG4984243.1	hypothetical protein JHK87_028992 [Glycine soja]	Glycine soja	578	23	0.0006	40.74
XP_006589574.1	receptor-like serine/threonine-protein kinase At4g25390 [Glycine max]	Glycine max	575	23	0.0006	40.74
KAI3512727.1	hypothetical protein L1887_20046 [Cichorium endivia]	Cichorium endivia	650	47	0.0007	35.11
RWW67279.1	hypothetical protein BHE74_00025291 [Ensete ventricosum]	Ensete ventricosum	669	35	0.0007	32.03
RRT74115.1	hypothetical protein B296_00001681 [Ensete ventricosum]	Ensete ventricosum	666	35	0.001	32.03
KAE8693825.1	Receptor-like serine/threonine-protein kinase [Hibiscus syriacus]	Hibiscus syriacus	343	19	0.001	51.85
KAI4355839.1	hypothetical protein L6164_004574 [Bauhinia variegata]	Bauhinia variegata	713	35	0.002	33.33
XP_042434899.1	putative receptor-like protein kinase At1g80870 [Zingiber officinale]	Zingiber officinale	651	35	0.002	36.28
XP_042373634.1	putative receptor-like protein kinase At1g80870 [Zingiber officinale]	Zingiber officinale	632	34	0.002	36.79
KAJ1431402.1	Protein kinase domain [Sesbania bispinosa]	Sesbania bispinosa	472	38	0.002	38.18
XP_007143340.1	hypothetical protein PHAVU_007G064200g [Phaseolus vulgaris]	Phaseolus vulgaris	537	24	0.002	38.75
RAL50021.1	hypothetical protein DM860_016797 [Cuscuta australis]	Cuscuta australis	750	31	0.002	35.87
KAG7992708.1	hypothetical protein I3843_02G140200 [Carya illinoinensis]	Carya illinoinensis	720	34	0.002	34.4
XP_042470270.1	putative receptor-like protein kinase At1g80870 [Zingiber officinale]	Zingiber officinale	631	34	0.002	36.79
RWV91239.1	hypothetical protein GW17_00046489 [Ensete ventricosum]	Ensete ventricosum	500	35	0.002	32.03
KAG6728162.1	hypothetical protein I3842_02G159500 [Carya illinoinensis]	Carya illinoinensis	720	34	0.002	34.4
KAG2723263.1	hypothetical protein I3760_02G162200 [Carya illinoinensis]	Carya illinoinensis	720	34	0.002	34.4
VFQ73355.1	unnamed protein product [Cuscuta campestris]	Cuscuta campestris	713	31	0.002	35.87
XP_042968283.1	putative receptor-like protein kinase At1g80870 [Carya illinoinensis]	Carya illinoinensis	720	34	0.002	34.4
XP_040999984.1	LOW QUALITY PROTEIN: putative receptor-like protein kinase At1g80870 [Juglans microcarpa x Juglans regia]	Juglans microcarpa x Juglans regia	721	34	0.002	33.33
CAA2622002.1	unnamed protein product [Spirodela intermedia]	Spirodela intermedia	666	35	0.002	36.19
XP_009615705.1	putative receptor-like protein kinase At1g80870 [Nicotiana tomentosiformis]	Nicotiana tomentosiformis	709	34	0.002	35.48
XP_009795754.1	PREDICTED: putative receptor-like protein kinase At1g80870 [Nicotiana sylvestris]	Nicotiana sylvestris	709	34	0.002	35.48
XP_016442230.1	PREDICTED: putative receptor-like protein kinase At1g80870 [Nicotiana tabacum]	Nicotiana tabacum	709	34	0.002	35.48
RWW02570.1	hypothetical protein GW17_00034336 [Ensete ventricosum]	Ensete ventricosum	620	34	0.003	36.36
RZS04133.1	hypothetical protein BHM03_00034425 [Ensete ventricosum]	Ensete ventricosum	665	34	0.003	36.36
RWW48940.1	hypothetical protein BHE74_00044944 [Ensete ventricosum]	Ensete ventricosum	663	34	0.003	36.36
RRT54680.1	hypothetical protein B296_00049008 [Ensete ventricosum]	Ensete ventricosum	590	34	0.003	36.36
URE42223.1	STYKc [Musa troglodytarum]	Musa troglodytarum	658	39	0.003	33.33
KAE9453547.1	hypothetical protein C3L33_14527 [Rhododendron williamsianum]	Rhododendron williamsianum	687	35	0.003	34.19
KAG8388224.1	hypothetical protein BUALT_Bualt02G0103400 [Buddleja alternifolia]	Buddleja alternifolia	703	34	0.003	33.62
KAG4907840.1	hypothetical protein JHK86_056324 [Glycine max]	Glycine max	560	47	0.003	36.91
XP_009420386.1	PREDICTED: putative receptor-like protein kinase At1g80870 [Musa acuminata subsp. malaccensis]	Musa acuminata subsp. malaccensis	668	55	0.004	31.69
XP_043637238.1	putative receptor-like protein kinase At1g80870 [Erigeron canadensis]	Erigeron canadensis	674	31	0.004	37
PSR96003.1	Receptor-like protein kinase [Actinidia chinensis var. chinensis]	Actinidia chinensis var. chinensis	688	42	0.004	34.97
XP_022632278.1	receptor-like serine/threonine-protein kinase At2g45590 [Vigna radiata var. radiata]	Vigna radiata var. radiata	644	32	0.004	46.99
THU54171.1	hypothetical protein C4D60_Mb10t22210 [Musa balbisiana]	Musa balbisiana	670	55	0.005	31.11
GFZ07926.1	protein kinase superfamily protein [Actinidia rufa]	Actinidia rufa	712	42	0.005	34.72
XP_039121056.1	LOW QUALITY PROTEIN: receptor-like serine/threonine-protein kinase At4g25390 [Dioscorea cayenensis subsp. rotundata]	Dioscorea cayenensis subsp. rotundata	694	26	0.005	40.86
RZB44043.1	Receptor-like serine/threonine-protein kinase [Glycine soja]	Glycine soja	516	23	0.005	37.93
URE42220.1	STYKc [Musa troglodytarum]	Musa troglodytarum	672	35	0.005	33.07
GEU41975.1	dynamin-related protein 5A [Tanacetum cinerariifolium]	Tanacetum cinerariifolium	169	24	0.005	46.88
KAG5523241.1	hypothetical protein RHGRI_035159 [Rhododendron griersonianum]	Rhododendron griersonianum	687	35	0.005	32.48
GEZ53710.1	polypyrimidine tract-binding protein homolog 2-like isoform X1 [Tanacetum cinerariifolium]	Tanacetum cinerariifolium	248	32	0.006	42.53
KAH7858619.1	hypothetical protein Vadar_025955 [Vaccinium darrowii]	Vaccinium darrowii	688	42	0.006	31.47
XP_010445136.1	PREDICTED: receptor-like serine/threonine-protein kinase At4g25390 [Camelina sativa]	Camelina sativa	288	29	0.007	39.47
KAI3804237.1	hypothetical protein L1987_25628 [Smallanthus sonchifolius]	Smallanthus sonchifolius	96	15	0.008	65
XP_049367566.1	putative receptor-like protein kinase At1g80870 [Solanum verrucosum]	Solanum verrucosum	703	34	0.008	33.88
EFJ18085.1	hypothetical protein SELMODRAFT_113619 [Selaginella moellendorffii]	Selaginella moellendorffii	662	44	0.008	31.13
KAG4919051.1	hypothetical protein JHK85_057332 [Glycine max]	Glycine max	561	47	0.008	38.06
XP_018847527.2	putative receptor-like protein kinase At1g80870 [Juglans regia]	Juglans regia	720	34	0.008	32.54
XP_009396795.1	PREDICTED: putative receptor-like protein kinase At1g80870 isoform X2 [Musa acuminata subsp. malaccensis]	Musa acuminata subsp. malaccensis	646	34	0.008	33.61
KAI3737511.1	hypothetical protein L2E82_27515 [Cichorium intybus]	Cichorium intybus	650	31	0.009	34.83
XP_028222982.1	receptor-like serine/threonine-protein kinase At4g25390 isoform X2 [Glycine soja]	Glycine soja	564	47	0.009	38.06
XP_028222981.1	receptor-like serine/threonine-protein kinase At4g25390 isoform X1 [Glycine soja]	Glycine soja	565	47	0.009	38.06
KAG5075133.1	hypothetical protein JHK84_056364 [Glycine max]	Glycine max	565	47	0.009	38.06
KAF6133924.1	hypothetical protein GIB67_040688 [Kingdonia uniflora]	Kingdonia uniflora	511	45	0.009	37.19
VFQ83540.1	unnamed protein product [Cuscuta campestris]	Cuscuta campestris	680	31	0.009	34.78
KHN15702.1	Receptor-like serine/threonine-protein kinase [Glycine soja]	Glycine soja	468	47	0.01	38.06
XP_009396787.1	PREDICTED: putative receptor-like protein kinase At1g80870 isoform X1 [Musa acuminata subsp. malaccensis]	Musa acuminata subsp. malaccensis	662	34	0.01	33.61
GEX79433.1	receptor-like serine/threonine-protein kinase At4g25390 [Tanacetum cinerariifolium]	Tanacetum cinerariifolium	117	32	0.011	42.53
CAH8383623.1	unnamed protein product [Eruca vesicaria subsp. sativa]	Eruca vesicaria subsp. sativa	635	45	0.011	31.34
TKY63779.1	Receptor serine/threonine-protein kinase [Spatholobus suberectus]	Spatholobus suberectus	653	28	0.011	45.21
KAG4910467.1	hypothetical protein JHK87_056583 [Glycine soja]	Glycine soja	563	47	0.012	36.18
THU59145.1	hypothetical protein C4D60_Mb03t21910 [Musa balbisiana]	Musa balbisiana	665	34	0.012	33.61
EPS69573.1	hypothetical protein M569_05192 [Genlisea aurea]	Genlisea aurea	639	28	0.013	32.47
CAA7398048.1	unnamed protein product [Spirodela intermedia]	Spirodela intermedia	656	35	0.013	32.76
KAF8691889.1	hypothetical protein HU200_040006 [Digitaria exilis]	Digitaria exilis	628	36	0.013	32.23
EEF49230.1	protein with unknown function [Ricinus communis]	Ricinus communis	532	33	0.015	37.5
URE34723.1	STYKc [Musa troglodytarum]	Musa troglodytarum	660	34	0.016	32.77
TKY51226.1	Receptor serine/threonine-protein kinase [Spatholobus suberectus]	Spatholobus suberectus	619	24	0.017	36.25
KAH8971462.1	hypothetical protein BDL97_02G143900 [Sphagnum fallax]	Sphagnum fallax	770	35	0.018	30.25
KAI8529374.1	hypothetical protein RHMOL_Rhmol12G0220700 [Rhododendron molle]	Rhododendron molle	688	35	0.019	31.36
XP_019170152.1	PREDICTED: putative receptor-like protein kinase At1g80870 isoform X2 [Ipomoea nil]	Ipomoea nil	639	31	0.02	34.26
KAI3962276.1	hypothetical protein MKW92_050220 [Papaver armeniacum]	Papaver armeniacum	695	36	0.021	37.6
XP_030493475.1	receptor-like serine/threonine-protein kinase At4g25390 [Cannabis sativa]	Cannabis sativa	645	28	0.022	42.11
KAH7564955.1	hypothetical protein JRO89_XS09G0090300 [Xanthoceras sorbifolium]	Xanthoceras sorbifolium	667	31	0.022	36.84
GAU15504.1	hypothetical protein TSUD_45410 [Trifolium subterraneum]	Trifolium subterraneum	465	21	0.022	40
XP_019170151.1	PREDICTED: putative receptor-like protein kinase At1g80870 isoform X1 [Ipomoea nil]	Ipomoea nil	689	31	0.024	34.26
KAJ0989552.1	hypothetical protein J5N97_007908 [Dioscorea zingiberensis]	Dioscorea zingiberensis	1295	31	0.024	37.11
KAH9572324.1	hypothetical protein CY35_02G142600 [Sphagnum magellanicum]	Sphagnum magellanicum	770	35	0.025	33.61
CAA2974394.1	receptor kinase At1g80870 [Olea europaea subsp. europaea]	Olea europaea subsp. europaea	714	32	0.025	32.43
KAI3858095.1	hypothetical protein MKW98_029569 [Papaver atlanticum]	Papaver atlanticum	709	36	0.027	37.3
KAF4352719.1	hypothetical protein G4B88_009793 [Cannabis sativa]	Cannabis sativa	647	28	0.028	42.11
KAH0687382.1	hypothetical protein KY284_017935 [Solanum tuberosum]	Solanum tuberosum	706	34	0.028	35.48
KAH7291894.1	hypothetical protein KP509_29G040800 [Ceratopteris richardii]	Ceratopteris richardii	569	37	0.028	27.07
XP_022724399.1	putative receptor-like protein kinase At1g80870 [Durio zibethinus]	Durio zibethinus	716	35	0.03	32.54
KAG0619055.1	hypothetical protein M758_4G112300 [Ceratodon purpureus]	Ceratodon purpureus	812	34	0.03	34.55
KAJ1428484.1	putative serine/threonine-protein kinase [Sesbania bispinosa]	Sesbania bispinosa	708	35	0.033	32.79
KAG0579643.1	hypothetical protein KC19_4G112800 [Ceratodon purpureus]	Ceratodon purpureus	812	34	0.033	34.55
XP_026411606.1	putative receptor-like protein kinase At1g80870 [Papaver somniferum]	Papaver somniferum	713	36	0.034	33.08
CAA2974393.1	receptor kinase At1g80870 [Olea europaea subsp. europaea]	Olea europaea subsp. europaea	605	32	0.034	32.43
KAA8540551.1	hypothetical protein F0562_024530 [Nyssa sinensis]	Nyssa sinensis	680	17	0.034	53.33
PKA63921.1	Putative receptor-like protein kinase [Apostasia shenzhenica]	Apostasia shenzhenica	587	31	0.035	31.13
GEZ10604.1	polypyrimidine tract-binding protein homolog 2-like isoform X1 [Tanacetum cinerariifolium]	Tanacetum cinerariifolium	306	33	0.036	38.2
KAG5227827.1	receptor protein [Salix suchowensis]	Salix suchowensis	707	31	0.041	32.79
GEW30705.1	hypothetical protein [Tanacetum cinerariifolium]	Tanacetum cinerariifolium	260	59	0.042	32.03
KAF7123743.1	hypothetical protein RHSIM_Rhsim12G0187200 [Rhododendron simsii]	Rhododendron simsii	635	42	0.046	30.56
KAB5573101.1	hypothetical protein DKX38_000295 [Salix brachista]	Salix brachista	662	31	0.055	32.79
KAH7291893.1	hypothetical protein KP509_29G040800 [Ceratopteris richardii]	Ceratopteris richardii	738	37	0.055	27.07
MCD9560561.1	hypothetical protein [Datura stramonium]	Datura stramonium	706	17	0.055	51.11
KAF9688868.1	hypothetical protein SADUNF_Sadunf01G0032700 [Salix dunnii]	Salix dunnii	626	31	0.057	32.23
XP_047091249.1	putative receptor-like protein kinase At1g80870 [Lolium rigidum]	Lolium rigidum	623	22	0.059	40.68
WP_225225379.1	leucine-rich repeat domain-containing protein [Komarekiella sp. 'clone 1']	Komarekiella sp. 'clone 1'	446	27	0.06	40
XP_051187191.1	putative receptor-like protein kinase At1g80870 [Lolium perenne]	Lolium perenne	622	22	0.071	40.68
XP_031132278.1	putative receptor-like protein kinase At1g80870 [Ipomoea triloba]	Ipomoea triloba	712	17	0.08	51.11
KAH0762894.1	hypothetical protein KY290_018967 [Solanum tuberosum]	Solanum tuberosum	693	34	0.082	35.48
XP_004235896.1	putative receptor-like protein kinase At1g80870 [Solanum lycopersicum]	Solanum lycopersicum	700	34	0.089	35.48
XP_021609217.1	putative receptor-like protein kinase At1g80870 [Manihot esculenta]	Manihot esculenta	716	17	0.094	47.83
KAG9455873.1	hypothetical protein H6P81_000381 [Aristolochia fimbriata]	Aristolochia fimbriata	570	17	0.099	48.89
KAF8393023.1	hypothetical protein HHK36_021264 [Tetracentron sinense]	Tetracentron sinense	715	34	0.1	34.43
XP_015067594.1	putative receptor-like protein kinase At1g80870 [Solanum pennellii]	Solanum pennellii	700	34	0.1	35.48
TMW95292.1	hypothetical protein EJD97_009112 [Solanum chilense]	Solanum chilense	700	34	0.1	35.48
XP_051116019.1	putative receptor-like protein kinase At1g80870 [Andrographis paniculata]	Andrographis paniculata	710	34	0.1	30.36
XP_049393914.1	putative receptor-like protein kinase At1g80870 [Solanum stenotomum]	Solanum stenotomum	706	34	0.11	35.48
XP_043707129.1	putative receptor-like protein kinase At1g80870 [Telopea speciosissima]	Telopea speciosissima	696	31	0.11	32.14
XP_022853960.1	putative receptor-like protein kinase At1g80870 [Olea europaea var. sylvestris]	Olea europaea var. sylvestris	714	32	0.11	31.53
XP_010265568.1	PREDICTED: putative receptor-like protein kinase At1g80870 [Nelumbo nucifera]	Nelumbo nucifera	722	17	0.11	48.89
XP_006341408.1	PREDICTED: putative receptor-like protein kinase At1g80870 [Solanum tuberosum]	Solanum tuberosum	706	34	0.12	35.48
XP_010273615.1	PREDICTED: putative receptor-like protein kinase At1g80870 [Nelumbo nucifera]	Nelumbo nucifera	724	17	0.13	51.11
PSR96828.1	Receptor-like protein kinase [Actinidia chinensis var. chinensis]	Actinidia chinensis var. chinensis	690	38	0.13	34.81
XP_039817674.1	putative receptor-like protein kinase At1g80870 [Panicum virgatum]	Panicum virgatum	634	22	0.14	42.11
XP_004973139.1	putative receptor-like protein kinase At1g80870 [Setaria italica]	Setaria italica	638	22	0.14	41.38
KAI9089524.1	hypothetical protein K1719_029129 [Acacia pycnantha]	Acacia pycnantha	690	45	0.14	29.77
KAJ1697946.1	hypothetical protein LUZ63_006458 [Rhynchospora breviuscula]	Rhynchospora breviuscula	636	37	0.15	33.83
RWR75442.1	putative receptor-like protein kinase [Cinnamomum micranthum f. kanehirae]	Cinnamomum micranthum f. kanehirae	736	17	0.15	51.11
XP_048234506.1	putative receptor-like protein kinase At1g80870 [Ricinus communis]	Ricinus communis	699	17	0.15	48.89
KAF3450983.1	hypothetical protein FNV43_RR07072 [Rhamnella rubrinervis]	Rhamnella rubrinervis	709	17	0.15	48.89
GFZ11881.1	protein kinase superfamily protein [Actinidia rufa]	Actinidia rufa	690	38	0.15	34.81
RLN03892.1	putative receptor-like protein kinase [Panicum miliaceum]	Panicum miliaceum	637	20	0.15	43.4
XP_019447632.1	PREDICTED: putative receptor-like protein kinase At1g80870 [Lupinus angustifolius]	Lupinus angustifolius	712	33	0.16	36.84
TYG68110.1	hypothetical protein ES288_D05G127500v1 [Gossypium darwinii]	Gossypium darwinii	725	35	0.16	28.91
XP_016688884.2	putative receptor-like protein kinase At1g80870 [Gossypium hirsutum]	Gossypium hirsutum	718	35	0.16	28.91
XP_011020598.1	PREDICTED: LOW QUALITY PROTEIN: putative receptor-like protein kinase At1g80870 [Populus euphratica]	Populus euphratica	699	17	0.16	48.89
KAI3975546.1	hypothetical protein MKX01_002378 [Papaver californicum]	Papaver californicum	713	36	0.16	36.15
KAI0502683.1	hypothetical protein KFK09_017640 [Dendrobium nobile]	Dendrobium nobile	601	33	0.16	30.25
KAJ1268041.1	hypothetical protein BS78_07G105600 [Paspalum vaginatum]	Paspalum vaginatum	630	22	0.16	40.68
TYI81042.1	hypothetical protein E1A91_D05G127300v1 [Gossypium mustelinum]	Gossypium mustelinum	718	35	0.17	28.91
XP_006845360.1	putative receptor-like protein kinase At1g80870 [Amborella trichopoda]	Amborella trichopoda	741	38	0.17	28.06
XP_034922205.1	putative receptor-like protein kinase At1g80870 [Populus alba]	Populus alba	717	17	0.17	48.89
KAG6781523.1	hypothetical protein POTOM_014433 [Populus tomentosa]	Populus tomentosa	717	17	0.17	48.89
XP_002303855.3	putative receptor-like protein kinase At1g80870 [Populus trichocarpa]	Populus trichocarpa	717	17	0.17	48.89
KAG6783213.1	hypothetical protein POTOM_012657 [Populus tomentosa]	Populus tomentosa	717	17	0.17	48.89
KAH8512762.1	hypothetical protein H0E87_006167 [Populus deltoides]	Populus deltoides	717	17	0.17	48.89
PHT47472.1	putative receptor-like protein kinase [Capsicum baccatum]	Capsicum baccatum	701	17	0.18	48.89
XP_016562972.2	putative receptor-like protein kinase At1g80870 [Capsicum annuum]	Capsicum annuum	701	17	0.18	48.89
PPD83837.1	hypothetical protein GOBAR_DD19223 [Gossypium barbadense]	Gossypium barbadense	771	35	0.18	28.91
KAB2028824.1	hypothetical protein ES319_D05G121900v1 [Gossypium barbadense]	Gossypium barbadense	718	35	0.18	28.91
KAH0451011.1	hypothetical protein IEQ34_021703 [Dendrobium chrysotoxum]	Dendrobium chrysotoxum	466	42	0.18	31.75
XP_044484513.1	putative receptor-like protein kinase At1g80870 [Mangifera indica]	Mangifera indica	719	17	0.18	48.89
KOM36033.1	hypothetical protein LR48_Vigan02g218300 [Vigna angularis]	Vigna angularis	550	22	0.18	45.61
XP_012067489.1	putative receptor-like protein kinase At1g80870 [Jatropha curcas]	Jatropha curcas	718	17	0.19	48.89
KAI5660397.1	hypothetical protein M9H77_29190 [Catharanthus roseus]	Catharanthus roseus	718	17	0.19	48.89
XP_015868458.2	putative receptor-like protein kinase At1g80870 [Ziziphus jujuba var. spinosa]	Ziziphus jujuba var. spinosa	715	17	0.19	48.89
PQQ11282.1	putative receptor-like protein kinase [Prunus yedoensis var. nudiflora]	Prunus yedoensis var. nudiflora	718	34	0.2	33.33
XP_010094047.1	putative receptor-like protein kinase At1g80870 [Morus notabilis]	Morus notabilis	732	17	0.2	48.89
CBI25182.3	unnamed protein product [Vitis vinifera]	Vitis vinifera	342	17	0.2	48.89
PPD94245.1	hypothetical protein GOBAR_DD08721 [Gossypium barbadense]	Gossypium barbadense	533	67	0.21	32.18
KAI4382001.1	hypothetical protein MLD38_008016 [Melastoma candidum]	Melastoma candidum	702	19	0.21	44.9
XP_020703259.1	putative receptor-like protein kinase At1g80870 [Dendrobium catenatum]	Dendrobium catenatum	601	31	0.21	31.58
TKS08752.1	kinase family protein [Populus alba]	Populus alba	580	17	0.21	48.89
NP_001152535.2	ATP binding protein [Zea mays]	Zea mays	626	18	0.22	46.81
KAI9160959.1	hypothetical protein LWI28_013161 [Acer negundo]	Acer negundo	674	17	0.22	48.89
XP_031388748.1	putative receptor-like protein kinase At1g80870 [Punica granatum]	Punica granatum	722	17	0.22	48.89
PWZ45829.1	putative receptor-like protein kinase [Zea mays]	Zea mays	626	18	0.22	46.81
KAH9715851.1	putative receptor-like protein kinase [Citrus sinensis]	Citrus sinensis	718	17	0.23	48.89
XP_050234797.1	putative receptor-like protein kinase At1g80870 [Mercurialis annua]	Mercurialis annua	689	17	0.23	48.89
GAY55461.1	hypothetical protein CUMW_164400 [Citrus unshiu]	Citrus unshiu	718	17	0.23	48.89
KDO44037.1	hypothetical protein CISIN_1g005033mg [Citrus sinensis]	Citrus sinensis	718	17	0.23	48.89
XP_006493370.2	putative receptor-like protein kinase At1g80870 [Citrus sinensis]	Citrus sinensis	718	17	0.23	48.89
KAG5249786.1	kinase family protein [Salix suchowensis]	Salix suchowensis	722	17	0.23	48.89
RVW49177.1	putative receptor-like protein kinase [Vitis vinifera]	Vitis vinifera	761	17	0.23	48.89
KAA0058707.1	putative receptor-like protein kinase [Cucumis melo var. makuwa]	Cucumis melo var. makuwa	720	17	0.24	46.67
CAH8268106.1	unnamed protein product [Arabidopsis lyrata]	Arabidopsis lyrata	406	16	0.24	66.67
XP_008461182.1	putative receptor-like protein kinase At1g80870 [Cucumis melo]	Cucumis melo	720	17	0.24	46.67
XP_038714379.1	putative receptor-like protein kinase At1g80870 isoform X1 [Tripterygium wilfordii]	Tripterygium wilfordii	711	17	0.24	53.33
XP_034696851.1	LOW QUALITY PROTEIN: putative receptor-like protein kinase At1g80870 [Vitis riparia]	Vitis riparia	765	17	0.24	48.89
TXG69455.1	hypothetical protein EZV62_004390 [Acer yangbiense]	Acer yangbiense	713	17	0.24	48.89
RVX13548.1	putative receptor-like protein kinase [Vitis vinifera]	Vitis vinifera	734	17	0.24	48.89
XP_038714380.1	putative receptor-like protein kinase At1g80870 isoform X2 [Tripterygium wilfordii]	Tripterygium wilfordii	679	17	0.24	53.33
XP_004135876.1	putative receptor-like protein kinase At1g80870 [Cucumis sativus]	Cucumis sativus	720	17	0.25	46.67
CAH8330568.1	unnamed protein product [Eruca vesicaria subsp. sativa]	Eruca vesicaria subsp. sativa	676	21	0.25	45.61
KAJ0008222.1	hypothetical protein Pint_30342 [Pistacia integerrima]	Pistacia integerrima	722	17	0.25	48.89
GKV26952.1	hypothetical protein SLEP1_g36163 [Shorea leprosula]	Shorea leprosula	711	17	0.25	48.89
KAJ0075558.1	hypothetical protein Patl1_34757 [Pistacia atlantica]	Pistacia atlantica	628	17	0.26	48.89
XP_021647972.1	putative receptor-like protein kinase At1g80870 [Hevea brasiliensis]	Hevea brasiliensis	717	17	0.26	48.89
XP_031269897.1	putative receptor-like protein kinase At1g80870 [Pistacia vera]	Pistacia vera	722	17	0.26	48.89
KAB5564918.1	hypothetical protein DKX38_004972 [Salix brachista]	Salix brachista	716	17	0.26	48.89
XP_022714728.1	putative receptor-like protein kinase At1g80870 [Durio zibethinus]	Durio zibethinus	722	17	0.26	48.89
XP_038718664.1	putative receptor-like protein kinase At1g80870 [Tripterygium wilfordii]	Tripterygium wilfordii	708	17	0.26	53.33
XP_038898792.1	putative receptor-like protein kinase At1g80870 [Benincasa hispida]	Benincasa hispida	722	17	0.26	46.67
XP_010655096.1	PREDICTED: LOW QUALITY PROTEIN: putative receptor-like protein kinase At1g80870 [Vitis vinifera]	Vitis vinifera	663	17	0.26	48.89
XP_021653498.1	putative receptor-like protein kinase At1g80870 isoform X1 [Hevea brasiliensis]	Hevea brasiliensis	717	17	0.27	48.89
KAG6575631.1	putative receptor-like protein kinase [Cucurbita argyrosperma subsp. sororia]	Cucurbita argyrosperma subsp. sororia	697	17	0.28	46.67
XP_050286783.1	putative receptor-like protein kinase At1g80870 [Quercus robur]	Quercus robur	744	17	0.28	46.67
XP_030972400.1	putative receptor-like protein kinase At1g80870 [Quercus lobata]	Quercus lobata	744	17	0.28	46.67
XP_022954081.1	putative receptor-like protein kinase At1g80870 [Cucurbita moschata]	Cucurbita moschata	700	17	0.28	46.67
KAG7014185.1	putative receptor-like protein kinase [Cucurbita argyrosperma subsp. argyrosperma]	Cucurbita argyrosperma subsp. argyrosperma	700	17	0.28	46.67
KAF9686269.1	hypothetical protein SADUNF_Sadunf03G0141200 [Salix dunnii]	Salix dunnii	624	17	0.29	48.89
XP_006427641.2	putative receptor-like protein kinase At1g80870 [Citrus clementina]	Citrus clementina	512	17	0.29	48.89
XP_022992477.1	putative receptor-like protein kinase At1g80870 [Cucurbita maxima]	Cucurbita maxima	700	17	0.29	46.67
XP_023907720.1	putative receptor-like protein kinase At1g80870 [Quercus suber]	Quercus suber	712	17	0.29	46.67
KAF3974065.1	hypothetical protein CMV_002576 [Castanea mollissima]	Castanea mollissima	712	17	0.3	46.67
KAB2611552.1	receptor-like protein kinase [Pyrus ussuriensis x Pyrus communis]	Pyrus ussuriensis x Pyrus communis	715	17	0.3	51.11
XP_009354195.1	putative receptor-like protein kinase At1g80870 [Pyrus x bretschneideri]	Pyrus x bretschneideri	715	17	0.3	51.11
ESR40881.1	hypothetical protein CICLE_v10025505mg [Citrus clementina]	Citrus clementina	478	17	0.3	48.89
XP_021803145.1	putative receptor-like protein kinase At1g80870 [Prunus avium]	Prunus avium	718	33	0.3	32.8
KAF4361070.1	hypothetical protein F8388_016879 [Cannabis sativa]	Cannabis sativa	650	28	0.31	39.24
MBA0835390.1	hypothetical protein [Gossypium armourianum]	Gossypium armourianum	385	65	0.32	32.54
TKY48008.1	putative receptor protein kinase [Spatholobus suberectus]	Spatholobus suberectus	711	15	0.33	51.28
KAI3463469.1	hypothetical protein Pfo_020132 [Paulownia fortunei]	Paulownia fortunei	731	19	0.35	48.08
CAI0420664.1	unnamed protein product [Linum tenue]	Linum tenue	695	17	0.35	48.89
CAI0420479.1	unnamed protein product [Linum tenue]	Linum tenue	727	17	0.35	48.89
CAI0420666.1	unnamed protein product [Linum tenue]	Linum tenue	726	17	0.36	48.89
XP_023761893.1	putative receptor-like protein kinase At1g80870 [Lactuca sativa]	Lactuca sativa	647	31	0.37	35.56
CAI0420478.1	unnamed protein product [Linum tenue]	Linum tenue	717	17	0.38	48.89
KZV44174.1	receptor-like protein kinase [Dorcoceras hygrometricum]	Dorcoceras hygrometricum	722	17	0.38	48.89
GEX47044.1	augmin subunit 6 [Tanacetum cinerariifolium]	Tanacetum cinerariifolium	635	28	0.39	45.33
CAN78116.1	hypothetical protein VITISV_001341 [Vitis vinifera]	Vitis vinifera	398	17	0.4	48.89
KAI5072929.1	hypothetical protein GOP47_0013035 [Adiantum capillus-veneris]	Adiantum capillus-veneris	718	36	0.4	29
KAB1218806.1	hypothetical protein CJ030_MR3G007305 [Morella rubra]	Morella rubra	716	33	0.43	36.84
KAI5337613.1	hypothetical protein L3X38_016884 [Prunus dulcis]	Prunus dulcis	718	33	0.43	32.8
XP_034210097.1	putative receptor-like protein kinase At1g80870 [Prunus dulcis]	Prunus dulcis	718	33	0.44	32.8
XP_052165660.1	putative receptor-like protein kinase At1g80870 [Oryza glaberrima]	Oryza glaberrima	678	22	0.45	37.93
KAE7997224.1	hypothetical protein FH972_001875 [Carpinus fangiana]	Carpinus fangiana	713	17	0.45	48.89
XP_020416353.1	LOW QUALITY PROTEIN: putative receptor-like protein kinase At1g80870 [Prunus persica]	Prunus persica	720	33	0.47	32.8
ACG48100.1	ATP binding protein [Zea mays]	Zea mays	461	18	0.48	46.81
PHU24193.1	putative receptor-like protein kinase [Capsicum chinense]	Capsicum chinense	701	17	0.5	53.33
MBA0774663.1	hypothetical protein [Gossypium trilobum]	Gossypium trilobum	718	35	0.51	28.12
ONI16458.1	hypothetical protein PRUPE_3G099300 [Prunus persica]	Prunus persica	688	33	0.52	32.8
PIA45860.1	hypothetical protein AQUCO_01600242v1 [Aquilegia coerulea]	Aquilegia coerulea	725	34	0.52	32.54
QEE59964.1	kinase family protein [Betula platyphylla]	Betula platyphylla	715	17	0.54	48.89
XP_012446984.1	putative receptor-like protein kinase At1g80870 [Gossypium raimondii]	Gossypium raimondii	718	35	0.55	28.12
MBA0720014.1	hypothetical protein [Gossypium laxum]	Gossypium laxum	718	35	0.56	28.12
KAH1066593.1	hypothetical protein J1N35_031580 [Gossypium stocksii]	Gossypium stocksii	718	35	0.57	28.12
TKY45079.1	Receptor serine/threonine-protein kinase [Spatholobus suberectus]	Spatholobus suberectus	334	31	0.57	48.81
TYI26667.1	hypothetical protein ES332_A05G127600v1 [Gossypium tomentosum]	Gossypium tomentosum	718	35	0.58	28.12
MBA0658501.1	hypothetical protein [Gossypium klotzschianum]	Gossypium klotzschianum	718	35	0.58	28.12
XP_017603337.1	PREDICTED: putative receptor-like protein kinase At1g80870 [Gossypium arboreum]	Gossypium arboreum	718	35	0.59	28.12
TYH16566.1	hypothetical protein ES288_A05G126200v1 [Gossypium darwinii]	Gossypium darwinii	718	35	0.59	28.12
MBA0622962.1	hypothetical protein [Gossypium davidsonii]	Gossypium davidsonii	718	35	0.59	28.12
TYJ33784.1	hypothetical protein E1A91_A05G125900v1 [Gossypium mustelinum]	Gossypium mustelinum	718	35	0.59	28.12
XP_041020844.1	putative receptor-like protein kinase At1g80870 [Juglans microcarpa x Juglans regia]	Juglans microcarpa x Juglans regia	716	22	0.6	40.91
KAB2081331.1	hypothetical protein ES319_A05G123900v1 [Gossypium barbadense]	Gossypium barbadense	718	35	0.61	28.12
XP_023549059.1	putative receptor-like protein kinase At1g80870 [Cucurbita pepo subsp. pepo]	Cucurbita pepo subsp. pepo	699	17	0.61	46.67
PPR83425.1	hypothetical protein GOBAR_AA37291 [Gossypium barbadense]	Gossypium barbadense	718	35	0.62	28.12
KVH98081.1	Concanavalin A-like lectin/glucanase, subgroup [Cynara cardunculus var. scolymus]	Cynara cardunculus var. scolymus	652	36	0.62	34.43
TYH70621.1	hypothetical protein ES332_D05G128900v1 [Gossypium tomentosum]	Gossypium tomentosum	718	35	0.63	28.91
PQM40191.1	putative receptor-like protein kinase [Prunus yedoensis var. nudiflora]	Prunus yedoensis var. nudiflora	718	33	0.63	32.8
MBA0691008.1	hypothetical protein [Gossypium aridum]	Gossypium aridum	718	35	0.64	28.12
MBA0745334.1	hypothetical protein [Gossypium gossypioides]	Gossypium gossypioides	718	35	0.64	28.12
KAG2729487.1	hypothetical protein I3760_01G252000 [Carya illinoinensis]	Carya illinoinensis	715	17	0.65	48.89
CAI0420477.1	unnamed protein product [Linum tenue]	Linum tenue	545	17	0.67	48.89
XP_024973085.1	putative receptor-like protein kinase At1g80870 [Cynara cardunculus var. scolymus]	Cynara cardunculus var. scolymus	673	36	0.69	34.43
KAG2729486.1	hypothetical protein I3760_01G252000 [Carya illinoinensis]	Carya illinoinensis	716	17	0.69	48.89
KAJ0231076.1	putative receptor-like protein kinase [Hirschfeldia incana]	Hirschfeldia incana	705	23	0.7	44.44
KAG7998216.1	hypothetical protein I3843_01G247300 [Carya illinoinensis]	Carya illinoinensis	716	17	0.7	48.89
XP_042951301.1	putative receptor-like protein kinase At1g80870 [Carya illinoinensis]	Carya illinoinensis	716	17	0.7	48.89
KAG8494816.1	hypothetical protein CXB51_012432 [Gossypium anomalum]	Gossypium anomalum	718	35	0.71	28.12
MBA0565236.1	hypothetical protein [Gossypium lobatum]	Gossypium lobatum	683	35	0.72	28.12
XP_018843828.2	putative receptor-like protein kinase At1g80870 [Juglans regia]	Juglans regia	716	17	0.72	48.89
CAB4303496.1	unnamed protein product [Prunus armeniaca]	Prunus armeniaca	718	33	0.72	32.8
XP_004496642.1	receptor-like serine/threonine-protein kinase At4g25390 [Cicer arietinum]	Cicer arietinum	560	46	0.73	36.3
XP_008228801.1	PREDICTED: putative receptor-like protein kinase At1g80870 [Prunus mume]	Prunus mume	718	33	0.74	32.8
XP_020232286.1	putative receptor-like protein kinase At1g80870 [Cajanus cajan]	Cajanus cajan	739	15	0.76	51.28
KAA3489395.1	kinase family protein [Gossypium australe]	Gossypium australe	718	35	0.76	28.12
KMT15117.1	hypothetical protein BVRB_3g062360 [Beta vulgaris subsp. vulgaris]	Beta vulgaris subsp. vulgaris	696	37	0.77	34.11
KAG9149869.1	hypothetical protein Leryth_027687 [Lithospermum erythrorhizon]	Lithospermum erythrorhizon	727	17	0.78	46.67
GJN35123.1	hypothetical protein PR202_gb23866 [Eleusine coracana subsp. coracana]	Eleusine coracana subsp. coracana	663	19	0.79	44
XP_010537850.1	PREDICTED: LOW QUALITY PROTEIN: putative receptor-like protein kinase At1g80870 [Tarenaya hassleriana]	Tarenaya hassleriana	697	20	0.81	50
KAF5191851.1	Receptor-like serine/threonine-protein kinase [Thalictrum thalictroides]	Thalictrum thalictroides	725	34	0.82	30.71
BBG99212.1	Protein kinase superfamily protein [Prunus dulcis]	Prunus dulcis	556	33	0.82	32.8
RLM60934.1	putative receptor-like protein kinase [Panicum miliaceum]	Panicum miliaceum	633	19	0.82	44
XP_042506811.1	putative receptor-like protein kinase At1g80870 [Macadamia integrifolia]	Macadamia integrifolia	703	20	0.83	44.23
KAG5410420.1	hypothetical protein IGI04_006739 [Brassica rapa subsp. trilocularis]	Brassica rapa subsp. trilocularis	674	15	0.83	51.28
CAG7893928.1	unnamed protein product [Brassica rapa]	Brassica rapa	694	15	0.83	51.28
XP_047939264.1	putative receptor-like protein kinase At1g80870 [Salvia hispanica]	Salvia hispanica	725	16	0.83	51.11
MBA0836328.1	hypothetical protein [Gossypium armourianum]	Gossypium armourianum	718	35	0.85	29.69
XP_025820874.1	putative receptor-like protein kinase At1g80870 [Panicum hallii]	Panicum hallii	635	19	0.85	43.14
MBA0807457.1	hypothetical protein [Gossypium harknessii]	Gossypium harknessii	718	35	0.86	29.69
KAG2282171.1	hypothetical protein Bca52824_053391 [Brassica carinata]	Brassica carinata	675	15	0.86	51.28
VDC89410.1	unnamed protein product [Brassica rapa]	Brassica rapa	674	15	0.87	51.28
XP_019104237.2	putative receptor-like protein kinase At1g80870 [Beta vulgaris subsp. vulgaris]	Beta vulgaris subsp. vulgaris	696	37	0.87	33.33
XP_013621321.1	PREDICTED: putative receptor-like protein kinase At1g80870 [Brassica oleracea var. oleracea]	Brassica oleracea var. oleracea	676	15	0.88	51.28
XP_009128384.1	putative receptor-like protein kinase At1g80870 [Brassica rapa]	Brassica rapa	675	15	0.89	51.28
MBA0864347.1	hypothetical protein [Gossypium schwendimanii]	Gossypium schwendimanii	718	35	0.89	29.69
CAB4272967.1	unnamed protein product [Prunus armeniaca]	Prunus armeniaca	717	17	0.89	48.89
XP_013676921.2	putative receptor-like protein kinase At1g80870 [Brassica napus]	Brassica napus	675	15	0.9	51.28
CAF1914937.1	unnamed protein product [Brassica napus]	Brassica napus	679	15	0.91	51.28
KAH0982894.1	hypothetical protein GBA52_010071 [Prunus armeniaca]	Prunus armeniaca	717	17	0.91	48.89
QHN94539.1	Putative receptor-like protein kinase [Arachis hypogaea]	Arachis hypogaea	697	28	0.92	34.31
KAF8701445.1	hypothetical protein HU200_033611 [Digitaria exilis]	Digitaria exilis	673	19	0.94	41.18
XP_025611217.1	LOW QUALITY PROTEIN: putative receptor-like protein kinase At1g80870 [Arachis hypogaea]	Arachis hypogaea	697	28	0.94	34.31
KYP50436.1	putative LRR receptor-like serine/threonine-protein kinase At1g53420 family [Cajanus cajan]	Cajanus cajan	583	15	0.94	51.28
KAH0457642.1	hypothetical protein IEQ34_012957 [Dendrobium chrysotoxum]	Dendrobium chrysotoxum	601	17	0.96	50
CDY22296.1	BnaC02g26000D [Brassica napus]	Brassica napus	615	15	0.97	51.28
XP_016174941.1	putative receptor-like protein kinase At1g80870 [Arachis ipaensis]	Arachis ipaensis	697	28	0.98	34.31
XP_052108046.1	putative receptor-like protein kinase At1g80870 [Arachis duranensis]	Arachis duranensis	697	28	0.98	34.31
XP_024453525.1	putative receptor-like protein kinase At1g80870 [Populus trichocarpa]	Populus trichocarpa	719	17	1	46.67
KAH8522622.1	hypothetical protein H0E87_003315 [Populus deltoides]	Populus deltoides	616	17	1	46.67
PUZ50948.1	hypothetical protein GQ55_6G118500 [Panicum hallii var. hallii]	Panicum hallii var. hallii	635	19	1	44
MCL7025525.1	hypothetical protein [Papaver nudicaule]	Papaver nudicaule	387	49	1	30.25

## Sheet: Table S5
Supplementary Table 5. Conserved motif 2 in the KID of RLCK XI is unique to members of RLCK XI in plants. The table presents the results of a BLAST search of a conserved 11 amino acids-long query sequence from AthRLCK XI-2 against the NCBI non-redundant (nr) protein database. The conserved sequence was obtained from motif elucidation using the MEME suite. The table lists 388 hits using the BLASTP…
Accession	Description	Organism	Sequence length	Query Coverage (%)	E value	Percent identity (%)
KAF2567372.1	hypothetical protein F2Q68_00028439 [Brassica cretica]	Brassica cretica	2030	100	0.0007	100
KAH0887467.1	hypothetical protein HID58_063563 [Brassica napus]	Brassica napus	1342	100	0.0007	100
KAA8520551.1	hypothetical protein F0562_014807 [Nyssa sinensis]	Nyssa sinensis	1331	100	0.0007	100
KAG8653635.1	hypothetical protein MANES_05G043100v8 [Manihot esculenta]	Manihot esculenta	1004	100	0.0007	100
KAB1218846.1	hypothetical protein CJ030_MR3G018277 [Morella rubra]	Morella rubra	756	100	0.0007	100
EOA26639.1	hypothetical protein CARUB_v10022703mg [Capsella rubella]	Capsella rubella	745	100	0.0007	100
KAA8515961.1	hypothetical protein F0562_019140 [Nyssa sinensis]	Nyssa sinensis	737	100	0.0007	100
KAG5402530.1	hypothetical protein IGI04_017137 [Brassica rapa subsp. trilocularis]	Brassica rapa subsp. trilocularis	730	100	0.0007	100
XP_009142350.2	receptor-like serine/threonine-protein kinase At2g45590 isoform X1 [Brassica rapa]	Brassica rapa	723	100	0.0007	100
CAG7908624.1	unnamed protein product [Brassica rapa]	Brassica rapa	723	100	0.0007	100
XP_048634776.1	receptor-like serine/threonine-protein kinase At2g45590 [Brassica napus]	Brassica napus	723	100	0.0007	100
GFY92424.1	protein kinase superfamily protein [Actinidia rufa]	Actinidia rufa	723	100	0.0007	100
PNX93154.1	receptor-like serine/threonine-protein kinase [Trifolium pratense]	Trifolium pratense	722	100	0.0007	100
XP_041021349.1	LOW QUALITY PROTEIN: receptor-like serine/threonine-protein kinase At2g45590 [Juglans microcarpa x Juglans regia]	Juglans microcarpa x Juglans regia	722	100	0.0007	100
XP_016574612.1	receptor-like serine/threonine-protein kinase At2g45590 isoform X1 [Capsicum annuum]	Capsicum annuum	721	100	0.0007	100
XP_035548329.1	receptor-like serine/threonine-protein kinase At2g45590 isoform X1 [Juglans regia]	Juglans regia	719	100	0.0007	100
XP_033146070.1	receptor-like serine/threonine-protein kinase At2g45590 isoform X2 [Brassica rapa]	Brassica rapa	713	100	0.0007	100
XP_027103357.1	receptor-like serine/threonine-protein kinase At2g45590 [Coffea arabica]	Coffea arabica	713	100	0.0007	100
XP_018477179.1	PREDICTED: receptor-like serine/threonine-protein kinase At2g45590 [Raphanus sativus]	Raphanus sativus	710	100	0.0007	100
KAG8391722.1	hypothetical protein BUALT_Bualt01G0216700 [Buddleja alternifolia]	Buddleja alternifolia	710	100	0.0007	100
XP_019241798.1	PREDICTED: receptor-like serine/threonine-protein kinase At2g45590 [Nicotiana attenuata]	Nicotiana attenuata	707	100	0.0007	100
XP_033146071.1	receptor-like serine/threonine-protein kinase At2g45590 isoform X3 [Brassica rapa]	Brassica rapa	704	100	0.0007	100
XP_048321541.1	receptor-like serine/threonine-protein kinase At2g45590 [Ziziphus jujuba var. spinosa]	Ziziphus jujuba var. spinosa	704	100	0.0007	100
XP_015893134.1	receptor-like serine/threonine-protein kinase At2g45590 [Ziziphus jujuba var. spinosa]	Ziziphus jujuba var. spinosa	704	100	0.0007	100
RID67683.1	hypothetical protein BRARA_D02755 [Brassica rapa]	Brassica rapa	702	100	0.0007	100
XP_030490209.1	receptor-like serine/threonine-protein kinase At2g45590 [Cannabis sativa]	Cannabis sativa	700	100	0.0007	100
PON37401.1	Serine/threonine protein kinase [Parasponia andersonii]	Parasponia andersonii	700	100	0.0007	100
PON85148.1	Serine/threonine protein kinase [Trema orientale]	Trema orientale	700	100	0.0007	100
XP_016184262.1	receptor-like serine/threonine-protein kinase At2g45590 [Arachis ipaensis]	Arachis ipaensis	700	100	0.0007	100
XP_016465347.1	PREDICTED: receptor-like serine/threonine-protein kinase At2g45590 [Nicotiana tabacum]	Nicotiana tabacum	698	100	0.0007	100
XP_010518181.1	PREDICTED: receptor-like serine/threonine-protein kinase At2g45590 [Camelina sativa]	Camelina sativa	696	100	0.0007	100
XP_010508138.1	PREDICTED: receptor-like serine/threonine-protein kinase At2g45590 [Camelina sativa]	Camelina sativa	696	100	0.0007	100
XP_027115021.1	receptor-like serine/threonine-protein kinase At2g45590 [Coffea arabica]	Coffea arabica	695	100	0.0007	100
CDP17807.1	unnamed protein product [Coffea canephora]	Coffea canephora	695	100	0.0007	100
XP_027163178.1	receptor-like serine/threonine-protein kinase At2g45590 [Coffea eugenioides]	Coffea eugenioides	695	100	0.0007	100
XP_033146072.1	receptor-like serine/threonine-protein kinase At2g45590 isoform X4 [Brassica rapa]	Brassica rapa	694	100	0.0007	100
XP_025657698.1	receptor-like serine/threonine-protein kinase At2g45590 [Arachis hypogaea]	Arachis hypogaea	693	100	0.0007	100
QHO54572.1	Receptor-like serine/threonine-protein kinase [Arachis hypogaea]	Arachis hypogaea	693	100	0.0007	100
XP_021904402.1	receptor-like serine/threonine-protein kinase At2g45590 isoform X1 [Carica papaya]	Carica papaya	693	100	0.0007	100
XP_010506523.1	PREDICTED: receptor-like serine/threonine-protein kinase At2g45590 [Camelina sativa]	Camelina sativa	692	100	0.0007	100
PHT93418.1	Receptor-like serine/threonine-protein kinase [Capsicum annuum]	Capsicum annuum	691	100	0.0007	100
XP_045803941.1	receptor-like serine/threonine-protein kinase At2g45590 isoform X1 [Trifolium pratense]	Trifolium pratense	690	100	0.0007	100
XP_023640491.1	receptor-like serine/threonine-protein kinase At2g45590 [Capsella rubella]	Capsella rubella	690	100	0.0007	100
XP_018831948.2	receptor-like serine/threonine-protein kinase At2g45590 isoform X2 [Juglans regia]	Juglans regia	690	100	0.0007	100
KAJ0931736.1	putative protein kinase RLK-Pelle-RLCK-XI family [Helianthus annuus]	Helianthus annuus	688	100	0.0007	100
KAG2309663.1	hypothetical protein Bca52824_029411 [Brassica carinata]	Brassica carinata	688	100	0.0007	100
XP_018831949.2	receptor-like serine/threonine-protein kinase At2g45590 isoform X3 [Juglans regia]	Juglans regia	687	100	0.0007	100
KAA3475334.1	receptor-like serine/threonine-protein kinase [Gossypium australe]	Gossypium australe	687	100	0.0007	100
XP_006397738.1	receptor-like serine/threonine-protein kinase At2g45590 isoform X1 [Eutrema salsugineum]	Eutrema salsugineum	687	100	0.0007	100
XP_045803942.1	receptor-like serine/threonine-protein kinase At2g45590 isoform X2 [Trifolium pratense]	Trifolium pratense	687	100	0.0007	100
CAE6051743.1	unnamed protein product [Arabidopsis arenosa]	Arabidopsis arenosa	686	100	0.0007	100
KAG7575012.1	Protein kinase domain [Arabidopsis suecica]	Arabidopsis suecica	686	100	0.0007	100
XP_021969527.1	receptor-like serine/threonine-protein kinase At2g45590 [Helianthus annuus]	Helianthus annuus	686	100	0.0007	100
KAG7570584.1	Protein kinase-like domain superfamily [Arabidopsis thaliana x Arabidopsis arenosa]	Arabidopsis thaliana x Arabidopsis arenosa	685	100	0.0007	100
PHT39866.1	Receptor-like serine/threonine-protein kinase [Capsicum baccatum]	Capsicum baccatum	685	100	0.0007	100
XP_049398886.1	receptor-like serine/threonine-protein kinase At2g45590 [Solanum stenotomum]	Solanum stenotomum	685	100	0.0007	100
XP_006339510.1	PREDICTED: receptor-like serine/threonine-protein kinase At2g45590 [Solanum tuberosum]	Solanum tuberosum	685	100	0.0007	100
XP_003627651.3	receptor-like serine/threonine-protein kinase At2g45590 [Medicago truncatula]	Medicago truncatula	685	100	0.0007	100
KAH0766254.1	hypothetical protein KY285_002125 [Solanum tuberosum]	Solanum tuberosum	685	100	0.0007	100
XP_049351500.1	receptor-like serine/threonine-protein kinase At2g45590 [Solanum verrucosum]	Solanum verrucosum	685	100	0.0007	100
XP_009592522.1	receptor-like serine/threonine-protein kinase At2g45590 [Nicotiana tomentosiformis]	Nicotiana tomentosiformis	685	100	0.0007	100
XP_034206256.1	receptor-like serine/threonine-protein kinase At2g45590 [Prunus dulcis]	Prunus dulcis	685	100	0.0007	100
CAB4269809.1	unnamed protein product [Prunus armeniaca]	Prunus armeniaca	685	100	0.0007	100
KAI3693909.1	hypothetical protein L1987_76864 [Smallanthus sonchifolius]	Smallanthus sonchifolius	685	100	0.0007	100
AET02127.2	receptor-like Serine/Threonine-kinase plant [Medicago truncatula]	Medicago truncatula	685	100	0.0007	100
XP_024172667.1	receptor-like serine/threonine-protein kinase At2g45590 [Rosa chinensis]	Rosa chinensis	685	100	0.0007	100
XP_004510924.1	receptor-like serine/threonine-protein kinase At2g45590 [Cicer arietinum]	Cicer arietinum	684	100	0.0007	100
KAG7998291.1	hypothetical protein I3843_01G251500 [Carya illinoinensis]	Carya illinoinensis	684	100	0.0007	100
KAI3681667.1	hypothetical protein L6452_36469 [Arctium lappa]	Arctium lappa	684	100	0.0007	100
XP_042951352.1	receptor-like serine/threonine-protein kinase At2g45590 [Carya illinoinensis]	Carya illinoinensis	684	100	0.0007	100
TMW84747.1	hypothetical protein EJD97_024496 [Solanum chilense]	Solanum chilense	684	100	0.0007	100
KAI5345363.1	hypothetical protein L3X38_013240 [Prunus dulcis]	Prunus dulcis	684	100	0.0007	100
XP_015063143.1	receptor-like serine/threonine-protein kinase At2g45590 [Solanum pennellii]	Solanum pennellii	684	100	0.0007	100
XP_004231177.1	receptor-like serine/threonine-protein kinase At2g45590 [Solanum lycopersicum]	Solanum lycopersicum	684	100	0.0007	100
KAF5466927.1	hypothetical protein F2P56_016808 [Juglans regia]	Juglans regia	684	100	0.0007	100
KAG7639821.1	Protein kinase domain [Arabidopsis thaliana x Arabidopsis arenosa]	Arabidopsis thaliana x Arabidopsis arenosa	683	100	0.0007	100
NP_182083.1	Protein kinase superfamily protein [Arabidopsis thaliana]	Arabidopsis thaliana	683	100	0.0007	100
KAF3560258.1	hypothetical protein F2Q69_00018095 [Brassica cretica]	Brassica cretica	683	100	0.0007	100
XP_024992349.1	receptor-like serine/threonine-protein kinase At2g45590 [Cynara cardunculus var. scolymus]	Cynara cardunculus var. scolymus	683	100	0.0007	100
XP_011469118.1	PREDICTED: LOW QUALITY PROTEIN: receptor-like serine/threonine-protein kinase At2g45590 [Fragaria vesca subsp. vesca]	Fragaria vesca subsp. vesca	683	100	0.0007	100
KAG5626810.1	hypothetical protein H5410_012028 [Solanum commersonii]	Solanum commersonii	683	100	0.0007	100
CAA0377091.1	unnamed protein product [Arabidopsis thaliana]	Arabidopsis thaliana	683	100	0.0007	100
KAF7825978.1	receptor-like serine/threonine-protein kinase [Senna tora]	Senna tora	683	100	0.0007	100
KAJ0259163.1	Receptor-like serine/threonine-protein kinase [Hirschfeldia incana]	Hirschfeldia incana	682	100	0.0007	100
KAF8088282.1	hypothetical protein N665_0546s0014 [Sinapis alba]	Sinapis alba	682	100	0.0007	100
XP_015950870.2	LOW QUALITY PROTEIN: receptor-like serine/threonine-protein kinase At2g45590 [Arachis duranensis]	Arachis duranensis	682	100	0.0007	100
KAI3787361.1	hypothetical protein L1987_41789 [Smallanthus sonchifolius]	Smallanthus sonchifolius	681	100	0.0007	100
EEF50420.1	ATP binding protein, putative [Ricinus communis]	Ricinus communis	681	100	0.0007	100
XP_016574618.1	receptor-like serine/threonine-protein kinase At2g45590 isoform X2 [Capsicum annuum]	Capsicum annuum	681	100	0.0007	100
XP_043621899.1	receptor-like serine/threonine-protein kinase At2g45590 [Erigeron canadensis]	Erigeron canadensis	681	100	0.0007	100
XP_002511751.2	receptor-like serine/threonine-protein kinase At2g45590 [Ricinus communis]	Ricinus communis	681	100	0.0007	100
CAB4300202.1	unnamed protein product [Prunus armeniaca]	Prunus armeniaca	681	100	0.0007	100
XP_002880185.1	receptor-like serine/threonine-protein kinase At2g45590 [Arabidopsis lyrata subsp. lyrata]	Arabidopsis lyrata subsp. lyrata	681	100	0.0007	100
KAI5647330.1	hypothetical protein M9H77_33335 [Catharanthus roseus]	Catharanthus roseus	681	100	0.0007	100
CAH8392384.1	unnamed protein product [Eruca vesicaria subsp. sativa]	Eruca vesicaria subsp. sativa	681	100	0.0007	100
XP_008232821.1	PREDICTED: receptor-like serine/threonine-protein kinase At2g45590 [Prunus mume]	Prunus mume	680	100	0.0007	100
XP_050873260.1	receptor-like serine/threonine-protein kinase At2g45590 [Pisum sativum]	Pisum sativum	680	100	0.0007	100
XP_023759805.2	receptor-like serine/threonine-protein kinase At2g45590 [Lactuca sativa]	Lactuca sativa	680	100	0.0007	100
KAI3444650.1	hypothetical protein Pfo_001315 [Paulownia fortunei]	Paulownia fortunei	679	100	0.0007	100
XP_022550670.1	receptor-like serine/threonine-protein kinase At2g45590 [Brassica napus]	Brassica napus	679	100	0.0007	100
KAI7748601.1	hypothetical protein M8C21_012401 [Ambrosia artemisiifolia]	Ambrosia artemisiifolia	679	100	0.0007	100
CAF1873446.1	unnamed protein product [Brassica napus]	Brassica napus	679	100	0.0007	100
XP_050386096.1	receptor-like serine/threonine-protein kinase At2g45590 [Potentilla anserina]	Potentilla anserina	678	100	0.0007	100
PHU29240.1	Receptor-like serine/threonine-protein kinase [Capsicum chinense]	Capsicum chinense	677	100	0.0007	100
XP_033146073.1	receptor-like serine/threonine-protein kinase At2g45590 isoform X5 [Brassica rapa]	Brassica rapa	677	100	0.0007	100
KAI3495004.1	hypothetical protein L1887_37103 [Cichorium endivia]	Cichorium endivia	677	100	0.0007	100
KAI3711333.1	hypothetical protein L2E82_41339 [Cichorium intybus]	Cichorium intybus	677	100	0.0007	100
GEW63111.1	receptor-like serine/threonine-protein kinase At2g45590 [Tanacetum cinerariifolium]	Tanacetum cinerariifolium	676	100	0.0007	100
KAF3963179.1	hypothetical protein CMV_012400 [Castanea mollissima]	Castanea mollissima	675	100	0.0007	100
CAA7016954.1	unnamed protein product [Microthlaspi erraticum]	Microthlaspi erraticum	675	100	0.0007	100
XP_021825969.1	receptor-like serine/threonine-protein kinase At2g45590 [Prunus avium]	Prunus avium	675	100	0.0007	100
XP_030930349.1	receptor-like serine/threonine-protein kinase At2g45590 [Quercus lobata]	Quercus lobata	675	100	0.0007	100
PSS24193.1	Receptor-like serine/threonine-protein kinase [Actinidia chinensis var. chinensis]	Actinidia chinensis var. chinensis	674	100	0.0007	100
XP_017236276.1	PREDICTED: receptor-like serine/threonine-protein kinase At2g45590 [Daucus carota subsp. sativus]	Daucus carota subsp. sativus	674	100	0.0007	100
XP_050137262.1	receptor-like serine/threonine-protein kinase At2g45590 [Malus sylvestris]	Malus sylvestris	673	100	0.0007	100
RXI06937.1	hypothetical protein DVH24_026073 [Malus domestica]	Malus domestica	673	100	0.0007	100
XP_008357537.3	receptor-like serine/threonine-protein kinase At2g45590 [Malus domestica]	Malus domestica	673	100	0.0007	100
XP_023928496.1	receptor-like serine/threonine-protein kinase At2g45590 [Quercus suber]	Quercus suber	673	100	0.0007	100
XP_011002090.1	PREDICTED: receptor-like serine/threonine-protein kinase At2g45590 isoform X1 [Populus euphratica]	Populus euphratica	673	100	0.0007	100
XP_019189743.1	PREDICTED: receptor-like serine/threonine-protein kinase At2g45590 [Ipomoea nil]	Ipomoea nil	673	100	0.0007	100
XP_021686245.1	receptor-like serine/threonine-protein kinase At2g45590 [Hevea brasiliensis]	Hevea brasiliensis	673	100	0.0007	100
XP_021613182.1	receptor-like serine/threonine-protein kinase At2g45590 [Manihot esculenta]	Manihot esculenta	672	100	0.0007	100
KAE7997176.1	hypothetical protein FH972_001831 [Carpinus fangiana]	Carpinus fangiana	672	100	0.0007	100
KAI4354935.1	hypothetical protein L6164_003757 [Bauhinia variegata]	Bauhinia variegata	672	100	0.0007	100
KAI9110082.1	hypothetical protein K1719_019123 [Acacia pycnantha]	Acacia pycnantha	672	100	0.0007	100
XP_038682172.1	receptor-like serine/threonine-protein kinase At2g45590 [Tripterygium wilfordii]	Tripterygium wilfordii	672	100	0.0007	100
XP_050249837.1	receptor-like serine/threonine-protein kinase At2g45590 [Quercus robur]	Quercus robur	672	100	0.0007	100
XP_048431554.1	receptor-like serine/threonine-protein kinase At2g45590 [Pyrus x bretschneideri]	Pyrus x bretschneideri	671	100	0.0007	100
KAG8477383.1	hypothetical protein CXB51_029950 [Gossypium anomalum]	Gossypium anomalum	671	100	0.0007	100
TYJ08700.1	hypothetical protein E1A91_A11G092300v1 [Gossypium mustelinum]	Gossypium mustelinum	671	100	0.0007	100
KAI4356849.1	hypothetical protein L6164_000836 [Bauhinia variegata]	Bauhinia variegata	671	100	0.0007	100
XP_018831952.2	receptor-like serine/threonine-protein kinase At2g45590 isoform X4 [Juglans regia]	Juglans regia	670	100	0.0007	100
XP_050238499.1	receptor-like serine/threonine-protein kinase At2g45590 [Mercurialis annua]	Mercurialis annua	669	100	0.0007	100
XP_011002091.1	PREDICTED: receptor-like serine/threonine-protein kinase At2g45590 isoform X2 [Populus euphratica]	Populus euphratica	668	100	0.0007	100
KAG2729571.1	hypothetical protein I3760_01G256500 [Carya illinoinensis]	Carya illinoinensis	667	100	0.0007	100
CDY37052.1	BnaA04g26300D [Brassica napus]	Brassica napus	667	100	0.0007	100
XP_047314954.1	receptor-like serine/threonine-protein kinase At2g45590 [Impatiens glandulifera]	Impatiens glandulifera	666	100	0.0007	100
XP_011002092.1	PREDICTED: receptor-like serine/threonine-protein kinase At2g45590 isoform X3 [Populus euphratica]	Populus euphratica	666	100	0.0007	100
EOX96156.1	Cysteine-rich receptor-like protein kinase 40 isoform 2 [Theobroma cacao]	Theobroma cacao	666	100	0.0007	100
XP_021904403.1	receptor-like serine/threonine-protein kinase At2g45590 isoform X2 [Carica papaya]	Carica papaya	666	100	0.0007	100
PIN06540.1	MEKK [Handroanthus impetiginosus]	Handroanthus impetiginosus	665	100	0.0007	100
XP_010544672.1	PREDICTED: receptor-like serine/threonine-protein kinase At2g45590 [Tarenaya hassleriana]	Tarenaya hassleriana	665	100	0.0007	100
XP_051139297.1	receptor-like serine/threonine-protein kinase At2g45590 isoform X1 [Andrographis paniculata]	Andrographis paniculata	665	100	0.0007	100
KAG6784708.1	hypothetical protein POTOM_010408 [Populus tomentosa]	Populus tomentosa	664	100	0.0007	100
KAI9180561.1	hypothetical protein LWI28_006061 [Acer negundo]	Acer negundo	664	100	0.0007	100
KAG6786707.1	hypothetical protein POTOM_008316 [Populus tomentosa]	Populus tomentosa	664	100	0.0007	100
XP_034709660.1	receptor-like serine/threonine-protein kinase At2g45590 [Vitis riparia]	Vitis riparia	664	100	0.0007	100
XP_051139379.1	receptor-like serine/threonine-protein kinase At2g45590 isoform X2 [Andrographis paniculata]	Andrographis paniculata	664	100	0.0007	100
XP_010661596.1	PREDICTED: receptor-like serine/threonine-protein kinase At2g45590 [Vitis vinifera]	Vitis vinifera	664	100	0.0007	100
XP_024450428.2	receptor-like serine/threonine-protein kinase At2g45590 [Populus trichocarpa]	Populus trichocarpa	664	100	0.0007	100
KAI5598537.1	hypothetical protein BDE02_02G139200 [Populus trichocarpa]	Populus trichocarpa	663	100	0.0007	100
XP_051139464.1	receptor-like serine/threonine-protein kinase At2g45590 isoform X3 [Andrographis paniculata]	Andrographis paniculata	663	100	0.0007	100
XP_034905807.1	receptor-like serine/threonine-protein kinase At2g45590 [Populus alba]	Populus alba	663	100	0.0007	100
XP_011091151.1	receptor-like serine/threonine-protein kinase At2g45590 [Sesamum indicum]	Sesamum indicum	663	100	0.0007	100
XP_042066020.1	receptor-like serine/threonine-protein kinase At2g45590 [Salvia splendens]	Salvia splendens	662	100	0.0007	100
XP_022897077.1	receptor-like serine/threonine-protein kinase At2g45590 [Olea europaea var. sylvestris]	Olea europaea var. sylvestris	662	100	0.0007	100
XP_006445210.1	receptor-like serine/threonine-protein kinase At2g45590 [Citrus clementina]	Citrus clementina	662	100	0.0007	100
CAA3024817.1	receptor-like serine threonine- kinase At2g45590 [Olea europaea subsp. europaea]	Olea europaea subsp. europaea	662	100	0.0007	100
GAY42033.1	hypothetical protein CUMW_063830 [Citrus unshiu]	Citrus unshiu	662	100	0.0007	100
XP_006490959.2	receptor-like serine/threonine-protein kinase At2g45590 [Citrus sinensis]	Citrus sinensis	662	100	0.0007	100
KZV57617.1	receptor-like serine/threonine-protein kinase-like [Dorcoceras hygrometricum]	Dorcoceras hygrometricum	661	100	0.0007	100
KAG2723316.1	hypothetical protein I3760_02G164600 [Carya illinoinensis]	Carya illinoinensis	661	100	0.0007	100
KAG6728209.1	hypothetical protein I3842_02G162000 [Carya illinoinensis]	Carya illinoinensis	661	100	0.0007	100
RVX01017.1	Receptor-like serine/threonine-protein kinase [Vitis vinifera]	Vitis vinifera	661	100	0.0007	100
KAG7992747.1	hypothetical protein I3843_02G142700 [Carya illinoinensis]	Carya illinoinensis	661	100	0.0007	100
XP_042968339.1	receptor-like serine/threonine-protein kinase At2g45590 [Carya illinoinensis]	Carya illinoinensis	661	100	0.0007	100
XP_040999439.1	receptor-like serine/threonine-protein kinase At2g45590 [Juglans microcarpa x Juglans regia]	Juglans microcarpa x Juglans regia	661	100	0.0007	100
KAG2284945.1	hypothetical protein Bca52824_044549 [Brassica carinata]	Brassica carinata	660	100	0.0007	100
XP_031267743.1	receptor-like serine/threonine-protein kinase At2g45590 [Pistacia vera]	Pistacia vera	660	100	0.0007	100
XP_002320077.3	receptor-like serine/threonine-protein kinase At2g45590 [Populus trichocarpa]	Populus trichocarpa	659	100	0.0007	100
XP_009776443.1	PREDICTED: receptor-like serine/threonine-protein kinase At2g45590 [Nicotiana sylvestris]	Nicotiana sylvestris	659	100	0.0007	100
CAI0385542.1	unnamed protein product [Linum tenue]	Linum tenue	659	100	0.0007	100
VDD16232.1	unnamed protein product [Brassica rapa]	Brassica rapa	659	100	0.0007	100
KAG6749418.1	hypothetical protein POTOM_046464 [Populus tomentosa]	Populus tomentosa	659	100	0.0007	100
XP_027335820.1	receptor-like serine/threonine-protein kinase At2g45590 isoform X1 [Abrus precatorius]	Abrus precatorius	658	100	0.0007	100
KAG5231281.1	kinase family protein [Salix suchowensis]	Salix suchowensis	658	100	0.0007	100
KAG5251485.1	receptor serine/threonine-protein kinase [Salix suchowensis]	Salix suchowensis	658	100	0.0007	100
XP_031112271.1	receptor-like serine/threonine-protein kinase At2g45590 [Ipomoea triloba]	Ipomoea triloba	657	100	0.0007	100
KAB5569119.1	hypothetical protein DKX38_002912 [Salix brachista]	Salix brachista	657	100	0.0007	100
XP_042011357.1	receptor-like serine/threonine-protein kinase At2g45590 [Salvia splendens]	Salvia splendens	657	100	0.0007	100
XP_018846299.2	receptor-like serine/threonine-protein kinase At2g45590 [Juglans regia]	Juglans regia	657	100	0.0007	100
KAI5564408.1	hypothetical protein BDE02_14G058000 [Populus trichocarpa]	Populus trichocarpa	657	100	0.0007	100
XP_013630994.1	PREDICTED: receptor-like serine/threonine-protein kinase At2g45590 [Brassica oleracea var. oleracea]	Brassica oleracea var. oleracea	657	100	0.0007	100
KAG6748016.1	hypothetical protein POTOM_047911 [Populus tomentosa]	Populus tomentosa	657	100	0.0007	100
XP_034904436.1	receptor-like serine/threonine-protein kinase At2g45590 [Populus alba]	Populus alba	657	100	0.0007	100
KAF9668868.1	hypothetical protein SADUNF_Sadunf14G0048200 [Salix dunnii]	Salix dunnii	656	100	0.0007	100
KAB5527010.1	hypothetical protein DKX38_020857 [Salix brachista]	Salix brachista	656	100	0.0007	100
KAJ0053222.1	hypothetical protein Pint_00295 [Pistacia integerrima]	Pistacia integerrima	655	100	0.0007	100
KAH6830780.1	Protein kinase superfamily protein [Perilla frutescens var. hirtella]	Perilla frutescens var. hirtella	654	100	0.0007	100
KAH7577814.1	hypothetical protein JRO89_XS01G0303300 [Xanthoceras sorbifolium]	Xanthoceras sorbifolium	654	100	0.0007	100
XP_011034761.1	PREDICTED: LOW QUALITY PROTEIN: receptor-like serine/threonine-protein kinase At2g45590 [Populus euphratica]	Populus euphratica	654	100	0.0007	100
XP_047983038.1	receptor-like serine/threonine-protein kinase At2g45590 [Salvia hispanica]	Salvia hispanica	654	100	0.0007	100
XP_044500950.1	receptor-like serine/threonine-protein kinase At2g45590 [Mangifera indica]	Mangifera indica	653	100	0.0007	100
PPR95472.1	hypothetical protein GOBAR_AA25180 [Gossypium barbadense]	Gossypium barbadense	653	100	0.0007	100
KAH1080872.1	hypothetical protein J1N35_020633 [Gossypium stocksii]	Gossypium stocksii	653	100	0.0007	100
XP_017631656.1	PREDICTED: receptor-like serine/threonine-protein kinase At2g45590 [Gossypium arboreum]	Gossypium arboreum	653	100	0.0007	100
TKY63779.1	Receptor serine/threonine-protein kinase [Spatholobus suberectus]	Spatholobus suberectus	653	100	0.0007	100
KAH6817842.1	Protein kinase superfamily protein [Perilla frutescens var. frutescens]	Perilla frutescens var. frutescens	653	100	0.0007	100
XP_022759522.1	receptor-like serine/threonine-protein kinase At2g45590 [Durio zibethinus]	Durio zibethinus	653	100	0.0007	100
KAB2056232.1	hypothetical protein ES319_A11G089900v1 [Gossypium barbadense]	Gossypium barbadense	653	100	0.0007	100
XP_016748285.2	receptor-like serine/threonine-protein kinase At2g45590 [Gossypium hirsutum]	Gossypium hirsutum	653	100	0.0007	100
KAH6779805.1	Protein kinase superfamily protein [Perilla frutescens var. hirtella]	Perilla frutescens var. hirtella	653	100	0.0007	100
MBA0685859.1	hypothetical protein [Gossypium aridum]	Gossypium aridum	652	100	0.0007	100
KAH6789524.1	Protein kinase superfamily protein [Perilla frutescens var. frutescens]	Perilla frutescens var. frutescens	652	100	0.0007	100
TYI54702.1	hypothetical protein E1A91_D11G093700v1 [Gossypium mustelinum]	Gossypium mustelinum	652	100	0.0007	100
MBA0860135.1	hypothetical protein [Gossypium schwendimanii]	Gossypium schwendimanii	652	100	0.0007	100
MBA0617302.1	hypothetical protein [Gossypium davidsonii]	Gossypium davidsonii	652	100	0.0007	100
MBA0559950.1	hypothetical protein [Gossypium lobatum]	Gossypium lobatum	652	100	0.0007	100
KAB2002813.1	hypothetical protein ES319_D11G090600v1 [Gossypium barbadense]	Gossypium barbadense	652	100	0.0007	100
XP_016695414.2	receptor-like serine/threonine-protein kinase At2g45590 [Gossypium hirsutum]	Gossypium hirsutum	652	100	0.0007	100
TYG44399.1	hypothetical protein ES288_D11G095100v1 [Gossypium darwinii]	Gossypium darwinii	652	100	0.0007	100
MBA0714887.1	hypothetical protein [Gossypium laxum]	Gossypium laxum	652	100	0.0007	100
XP_012489817.1	receptor-like serine/threonine-protein kinase At2g45590 [Gossypium raimondii]	Gossypium raimondii	652	100	0.0007	100
XP_017969870.1	PREDICTED: receptor-like serine/threonine-protein kinase At2g45590 [Theobroma cacao]	Theobroma cacao	652	100	0.0007	100
MBA0831672.1	hypothetical protein [Gossypium armourianum]	Gossypium armourianum	652	100	0.0007	100
XP_022770324.1	LOW QUALITY PROTEIN: receptor-like serine/threonine-protein kinase At2g45590 [Durio zibethinus]	Durio zibethinus	652	100	0.0007	100
KAG5053753.1	hypothetical protein JHK85_006263 [Glycine max]	Glycine max	651	100	0.0007	100
XP_021281199.1	receptor-like serine/threonine-protein kinase At2g45590 [Herrania umbratica]	Herrania umbratica	651	100	0.0007	100
KAG5070891.1	hypothetical protein JHK86_006102 [Glycine max]	Glycine max	649	100	0.0007	100
KAG5042033.1	hypothetical protein JHK87_005948 [Glycine soja]	Glycine soja	649	100	0.0007	100
CAD5321467.1	unnamed protein product [Arabidopsis thaliana]	Arabidopsis thaliana	649	100	0.0007	100
KFK37350.1	hypothetical protein AALP_AA4G245400 [Arabis alpina]	Arabis alpina	646	100	0.0007	100
XP_021904404.1	receptor-like serine/threonine-protein kinase At2g45590 isoform X3 [Carica papaya]	Carica papaya	646	100	0.0007	100
XP_052724239.1	receptor-like serine/threonine-protein kinase At2g45590 isoform X1 [Vigna angularis]	Vigna angularis	646	100	0.0007	100
XP_038709872.1	receptor-like serine/threonine-protein kinase At2g45590 [Tripterygium wilfordii]	Tripterygium wilfordii	646	100	0.0007	100
XP_022632278.1	receptor-like serine/threonine-protein kinase At2g45590 [Vigna radiata var. radiata]	Vigna radiata var. radiata	644	100	0.0007	100
XP_028224134.1	receptor-like serine/threonine-protein kinase At2g45590 [Glycine soja]	Glycine soja	644	100	0.0007	100
XP_024010798.1	receptor-like serine/threonine-protein kinase At2g45590 isoform X2 [Eutrema salsugineum]	Eutrema salsugineum	644	100	0.0007	100
XP_021904405.1	receptor-like serine/threonine-protein kinase At2g45590 isoform X4 [Carica papaya]	Carica papaya	643	100	0.0007	100
XP_017430187.1	receptor-like serine/threonine-protein kinase At2g45590 isoform X2 [Vigna angularis]	Vigna angularis	642	100	0.0007	100
XP_047163396.1	receptor-like serine/threonine-protein kinase At2g45590 [Vigna umbellata]	Vigna umbellata	642	100	0.0007	100
XP_007134915.1	hypothetical protein PHAVU_010G086600g [Phaseolus vulgaris]	Phaseolus vulgaris	642	100	0.0007	100
XP_027908065.1	receptor-like serine/threonine-protein kinase At2g45590 [Vigna unguiculata]	Vigna unguiculata	642	100	0.0007	100
XP_047163398.1	receptor-like serine/threonine-protein kinase At2g45590 [Vigna umbellata]	Vigna umbellata	642	100	0.0007	100
GKU88335.1	hypothetical protein SLEP1_g2616 [Shorea leprosula]	Shorea leprosula	641	100	0.0007	100
KOM47869.1	hypothetical protein LR48_Vigan07g157300 [Vigna angularis]	Vigna angularis	641	100	0.0007	100
KAJ0565518.1	putative protein kinase RLK-Pelle-RLCK-XI family [Helianthus annuus]	Helianthus annuus	640	100	0.0007	100
XP_027335821.1	receptor-like serine/threonine-protein kinase At2g45590 isoform X2 [Abrus precatorius]	Abrus precatorius	638	100	0.0007	100
GAV76656.1	Pkinase domain-containing protein/Pkinase_Tyr domain-containing protein [Cephalotus follicularis]	Cephalotus follicularis	634	100	0.0007	100
POE90842.1	receptor-like serine/threonine-protein kinase [Quercus suber]	Quercus suber	633	100	0.0007	100
KAG5021996.1	hypothetical protein JHK85_018338 [Glycine max]	Glycine max	633	100	0.0007	100
XP_003529986.1	receptor-like serine/threonine-protein kinase At2g45590 [Glycine max]	Glycine max	633	100	0.0007	100
KAH1085935.1	hypothetical protein GYH30_017763 [Glycine max]	Glycine max	633	100	0.0007	100
RAL54127.1	hypothetical protein DM860_004598 [Cuscuta australis]	Cuscuta australis	631	100	0.0007	100
CDY27370.1	BnaC04g50350D [Brassica napus]	Brassica napus	629	100	0.0007	100
XP_020219291.1	receptor-like serine/threonine-protein kinase At2g45590 [Cajanus cajan]	Cajanus cajan	625	100	0.0007	100
KAG6435702.1	hypothetical protein SASPL_100577 [Salvia splendens]	Salvia splendens	622	100	0.0007	100
KAH0930865.1	hypothetical protein HID58_016592 [Brassica napus]	Brassica napus	616	100	0.0007	100
KAG6432390.1	hypothetical protein SASPL_103966 [Salvia splendens]	Salvia splendens	616	100	0.0007	100
KAJ0739853.1	putative protein kinase RLK-Pelle-RLCK-XI family [Helianthus annuus]	Helianthus annuus	614	100	0.0007	100
GER57479.1	kinase family protein [Striga asiatica]	Striga asiatica	613	100	0.0007	100
KAD5316976.1	hypothetical protein E3N88_16922 [Mikania micrantha]	Mikania micrantha	612	100	0.0007	100
PWA90900.1	protein kinase superfamily protein [Artemisia annua]	Artemisia annua	609	100	0.0007	100
KDO85910.1	hypothetical protein CISIN_1g046097mg [Citrus sinensis]	Citrus sinensis	603	100	0.0007	100
GAU40936.1	hypothetical protein TSUD_348730 [Trifolium subterraneum]	Trifolium subterraneum	598	100	0.0007	100
KAJ0559514.1	putative protein kinase RLK-Pelle-RLCK-XI family [Helianthus annuus]	Helianthus annuus	594	100	0.0007	100
KAG2380456.1	Receptor-like serine/threonine-protein [Vigna angularis]	Vigna angularis	575	100	0.0007	100
KAJ0910615.1	putative protein kinase RLK-Pelle-RLCK-XI family [Helianthus annuus]	Helianthus annuus	569	100	0.0007	100
KAJ0112635.1	hypothetical protein Patl1_00310 [Pistacia atlantica]	Pistacia atlantica	563	100	0.0007	100
MCD7467622.1	hypothetical protein [Datura stramonium]	Datura stramonium	560	100	0.0007	100
XP_016455180.1	PREDICTED: receptor-like serine/threonine-protein kinase At2g45590 [Nicotiana tabacum]	Nicotiana tabacum	557	100	0.0007	100
KAH0980403.1	hypothetical protein GBA52_007580 [Prunus armeniaca]	Prunus armeniaca	557	100	0.0007	100
KAH8488510.1	hypothetical protein H0E87_024252 [Populus deltoides]	Populus deltoides	556	100	0.0007	100
KAH8516714.1	hypothetical protein H0E87_004897 [Populus deltoides]	Populus deltoides	552	100	0.0007	100
MBA0769278.1	hypothetical protein [Gossypium trilobum]	Gossypium trilobum	536	100	0.0007	100
KAG6669661.1	hypothetical protein CIPAW_01G259500 [Carya illinoinensis]	Carya illinoinensis	524	100	0.0007	100
VFQ75697.1	unnamed protein product [Cuscuta campestris]	Cuscuta campestris	514	100	0.0007	100
VFQ74765.1	unnamed protein product [Cuscuta campestris]	Cuscuta campestris	511	100	0.0007	100
KAJ0779288.1	putative protein kinase RLK-Pelle-RLCK-XI family [Helianthus annuus]	Helianthus annuus	502	100	0.0007	100
CAA0820805.1	Receptor-like serine/threonine-protein kinase [Striga hermonthica]	Striga hermonthica	496	100	0.0007	100
KAI4354934.1	hypothetical protein L6164_003757 [Bauhinia variegata]	Bauhinia variegata	488	100	0.0007	100
GKV12967.1	hypothetical protein SLEP1_g24050 [Shorea leprosula]	Shorea leprosula	476	100	0.0007	100
XP_012843935.1	PREDICTED: receptor-like serine/threonine-protein kinase At2g45590 [Erythranthe guttata]	Erythranthe guttata	467	100	0.0007	100
KAJ0914253.1	putative protein kinase RLK-Pelle-RLCK-XI family [Helianthus annuus]	Helianthus annuus	466	100	0.0007	100
KAE8734451.1	Receptor-like serine/threonine-protein kinase [Hibiscus syriacus]	Hibiscus syriacus	461	100	0.0007	100
EYU32023.1	hypothetical protein MIMGU_mgv1a022902mg [Erythranthe guttata]	Erythranthe guttata	452	100	0.0007	100
OMP08084.1	hypothetical protein CCACVL1_01163 [Corchorus capsularis]	Corchorus capsularis	385	100	0.0007	100
KAF2311102.1	hypothetical protein GH714_019502 [Hevea brasiliensis]	Hevea brasiliensis	365	100	0.0007	100
KAE8701028.1	Detected protein of confused Function [Hibiscus syriacus]	Hibiscus syriacus	352	100	0.0008	100
TKY63790.1	Receptor serine/threonine-protein kinase [Spatholobus suberectus]	Spatholobus suberectus	315	100	0.0008	100
KAG6734185.1	hypothetical protein I3842_01G261100 [Carya illinoinensis]	Carya illinoinensis	308	100	0.0008	100
MCH98635.1	receptor-like serine/threonine-protein kinase [Trifolium medium]	Trifolium medium	287	100	0.0008	100
XP_019107699.2	receptor-like serine/threonine-protein kinase At2g45590 isoform X1 [Beta vulgaris subsp. vulgaris]	Beta vulgaris subsp. vulgaris	722	100	0.008	90.91
XP_021728665.1	receptor-like serine/threonine-protein kinase At2g45590 [Chenopodium quinoa]	Chenopodium quinoa	714	100	0.008	90.91
XP_010692288.2	receptor-like serine/threonine-protein kinase At2g45590 isoform X2 [Beta vulgaris subsp. vulgaris]	Beta vulgaris subsp. vulgaris	714	100	0.008	90.91
KMT00132.1	hypothetical protein BVRB_1g019540 [Beta vulgaris subsp. vulgaris]	Beta vulgaris subsp. vulgaris	714	100	0.008	90.91
XP_010692290.2	receptor-like serine/threonine-protein kinase At2g45590 isoform X3 [Beta vulgaris subsp. vulgaris]	Beta vulgaris subsp. vulgaris	712	100	0.008	90.91
XP_021748565.1	receptor-like serine/threonine-protein kinase At2g45590 [Chenopodium quinoa]	Chenopodium quinoa	709	100	0.008	90.91
XP_021856503.1	receptor-like serine/threonine-protein kinase At2g45590 [Spinacia oleracea]	Spinacia oleracea	701	100	0.008	90.91
KAI8028112.1	Receptor-like serine/threonine-protein kinase [Camellia lanceoleosa]	Camellia lanceoleosa	699	100	0.008	90.91
XP_028117364.1	receptor-like serine/threonine-protein kinase At2g45590 isoform X1 [Camellia sinensis]	Camellia sinensis	699	100	0.008	90.91
XP_028117365.1	receptor-like serine/threonine-protein kinase At2g45590 isoform X2 [Camellia sinensis]	Camellia sinensis	680	100	0.008	90.91
XP_028117366.1	receptor-like serine/threonine-protein kinase At2g45590 isoform X3 [Camellia sinensis]	Camellia sinensis	672	100	0.008	90.91
PSS13994.1	Receptor-like serine/threonine-protein kinase [Actinidia chinensis var. chinensis]	Actinidia chinensis var. chinensis	657	100	0.008	90.91
GFY99591.1	protein kinase superfamily protein [Actinidia rufa]	Actinidia rufa	654	100	0.008	90.91
CAH9096965.1	unnamed protein product [Cuscuta europaea]	Cuscuta europaea	625	100	0.008	90.91
CAH9123805.1	unnamed protein product [Cuscuta epithymum]	Cuscuta epithymum	624	100	0.008	90.91
CAH9093304.1	unnamed protein product [Cuscuta epithymum]	Cuscuta epithymum	624	100	0.008	90.91
KAF2315371.1	hypothetical protein GH714_038961 [Hevea brasiliensis]	Hevea brasiliensis	317	100	0.008	90.91
XP_052191875.1	receptor-like serine/threonine-protein kinase At2g45590 [Diospyros lotus]	Diospyros lotus	686	100	0.012	90.91
XP_012083532.1	receptor-like serine/threonine-protein kinase At2g45590 [Jatropha curcas]	Jatropha curcas	671	100	0.012	90.91
XP_010092730.1	receptor-like serine/threonine-protein kinase At2g45590 [Morus notabilis]	Morus notabilis	668	90	0.012	100
KAE8697543.1	Receptor-like serine/threonine-protein kinase [Hibiscus syriacus]	Hibiscus syriacus	663	100	0.012	90.91
XP_038875845.1	receptor-like serine/threonine-protein kinase At2g45590 [Benincasa hispida]	Benincasa hispida	656	90	0.012	100
XP_044492085.1	receptor-like serine/threonine-protein kinase At2g45590 [Mangifera indica]	Mangifera indica	655	90	0.012	100
XP_004145055.1	receptor-like serine/threonine-protein kinase At2g45590 [Cucumis sativus]	Cucumis sativus	654	90	0.012	100
KAI8545260.1	hypothetical protein RHMOL_Rhmol07G0027600 [Rhododendron molle]	Rhododendron molle	654	90	0.012	100
XP_008460138.1	receptor-like serine/threonine-protein kinase At2g45590 [Cucumis melo]	Cucumis melo	653	90	0.012	100
XP_039008012.1	receptor-like serine/threonine-protein kinase At2g45590 [Hibiscus syriacus]	Hibiscus syriacus	653	100	0.012	90.91
TYH42909.1	hypothetical protein ES332_D11G093700v1 [Gossypium tomentosum]	Gossypium tomentosum	652	90	0.012	100
KAG5538516.1	hypothetical protein RHGRI_019183 [Rhododendron griersonianum]	Rhododendron griersonianum	652	90	0.012	100
KAE9460011.1	hypothetical protein C3L33_08049 [Rhododendron williamsianum]	Rhododendron williamsianum	652	90	0.012	100
KAG6574785.1	Receptor-like serine/threonine-protein kinase [Cucurbita argyrosperma subsp. sororia]	Cucurbita argyrosperma subsp. sororia	651	90	0.012	100
KAH7863351.1	hypothetical protein Vadar_016391 [Vaccinium darrowii]	Vaccinium darrowii	649	90	0.012	100
XP_023006390.1	receptor-like serine/threonine-protein kinase At2g45590 [Cucurbita maxima]	Cucurbita maxima	648	90	0.012	100
XP_022959186.1	receptor-like serine/threonine-protein kinase At2g45590 [Cucurbita moschata]	Cucurbita moschata	648	90	0.012	100
KAG7013365.1	Receptor-like serine/threonine-protein kinase [Cucurbita argyrosperma subsp. argyrosperma]	Cucurbita argyrosperma subsp. argyrosperma	647	90	0.012	100
XP_023547401.1	receptor-like serine/threonine-protein kinase At2g45590 [Cucurbita pepo subsp. pepo]	Cucurbita pepo subsp. pepo	646	90	0.012	100
XP_022999820.1	receptor-like serine/threonine-protein kinase At2g45590 [Cucurbita maxima]	Cucurbita maxima	615	90	0.012	100
KAG7026041.1	Receptor-like serine/threonine-protein kinase [Cucurbita argyrosperma subsp. argyrosperma]	Cucurbita argyrosperma subsp. argyrosperma	613	90	0.012	100
KAG6593702.1	Receptor-like serine/threonine-protein kinase [Cucurbita argyrosperma subsp. sororia]	Cucurbita argyrosperma subsp. sororia	613	90	0.012	100
XP_022964451.1	receptor-like serine/threonine-protein kinase At2g45590 [Cucurbita moschata]	Cucurbita moschata	613	90	0.012	100
XP_023515184.1	receptor-like serine/threonine-protein kinase At2g45590 [Cucurbita pepo subsp. pepo]	Cucurbita pepo subsp. pepo	612	90	0.012	100
KAF7137608.1	hypothetical protein RHSIM_Rhsim07G0024000 [Rhododendron simsii]	Rhododendron simsii	579	90	0.012	100
BAJ53146.1	JHL05D22.17 [Jatropha curcas]	Jatropha curcas	548	100	0.012	90.91
KYP76959.1	Receptor-like protein kinase HAIKU2 [Cajanus cajan]	Cajanus cajan	387	90	0.012	100
KAG9155599.1	hypothetical protein Leryth_024353 [Lithospermum erythrorhizon]	Lithospermum erythrorhizon	265	100	0.012	90.91
KAG2687531.1	hypothetical protein I3760_09G056000 [Carya illinoinensis]	Carya illinoinensis	404	90	0.017	100
KAG2670463.1	hypothetical protein I3760_14G086900 [Carya illinoinensis]	Carya illinoinensis	383	90	0.017	100
KAG5533736.1	hypothetical protein RHGRI_027801 [Rhododendron griersonianum]	Rhododendron griersonianum	653	100	0.024	90.91
KAE9451677.1	hypothetical protein C3L33_16461 [Rhododendron williamsianum]	Rhododendron williamsianum	566	100	0.024	90.91
KAF1876552.1	hypothetical protein Lal_00021266 [Lupinus albus]	Lupinus albus	792	100	0.047	90.91
OWM64972.1	hypothetical protein CDL15_Pgr028690 [Punica granatum]	Punica granatum	699	100	0.047	90.91
XP_031394144.1	receptor-like serine/threonine-protein kinase At2g45590 [Punica granatum]	Punica granatum	698	100	0.047	90.91
XP_019431470.1	PREDICTED: receptor-like serine/threonine-protein kinase At2g45590 [Lupinus angustifolius]	Lupinus angustifolius	661	100	0.047	90.91
KAE9610714.1	putative protein kinase RLK-Pelle-RLCK-XI family [Lupinus albus]	Lupinus albus	644	100	0.047	90.91
KAE8665847.1	Receptor-like serine/threonine-protein kinase [Hibiscus syriacus]	Hibiscus syriacus	622	100	0.094	68.75
MQM20730.1	hypothetical protein [Colocasia esculenta]	Colocasia esculenta	939	90	0.13	90
XP_019427291.1	PREDICTED: receptor-like serine/threonine-protein kinase At4g25390 [Lupinus angustifolius]	Lupinus angustifolius	934	100	0.27	83.33
KAF1878237.1	hypothetical protein Lal_00046903 [Lupinus albus]	Lupinus albus	905	100	0.27	83.33
KAG8381439.1	hypothetical protein BUALT_Bualt06G0122100 [Buddleja alternifolia]	Buddleja alternifolia	772	100	0.27	83.33
XP_043697094.1	receptor-like serine/threonine-protein kinase At2g45590 [Telopea speciosissima]	Telopea speciosissima	710	100	0.27	81.82
KDP22361.1	hypothetical protein JCGZ_26192 [Jatropha curcas]	Jatropha curcas	704	100	0.27	81.82
XP_012090359.2	receptor-like serine/threonine-protein kinase At4g25390 [Jatropha curcas]	Jatropha curcas	704	100	0.27	81.82
KAI4351854.1	hypothetical protein L6164_006162 [Bauhinia variegata]	Bauhinia variegata	697	100	0.27	83.33
XP_022890293.1	receptor-like serine/threonine-protein kinase At4g25390 [Olea europaea var. sylvestris]	Olea europaea var. sylvestris	695	100	0.27	83.33
CAA3010753.1	receptor-like serine threonine- kinase At4g25390 [Olea europaea subsp. europaea]	Olea europaea subsp. europaea	691	100	0.27	83.33
XP_015581783.3	receptor-like serine/threonine-protein kinase At4g25390 [Ricinus communis]	Ricinus communis	686	100	0.27	81.82
XP_050223978.1	receptor-like serine/threonine-protein kinase At4g25390 [Mercurialis annua]	Mercurialis annua	680	100	0.27	81.82
KAI8540321.1	hypothetical protein RHMOL_Rhmol09G0253700 [Rhododendron molle]	Rhododendron molle	680	100	0.27	81.82
CAN70068.1	hypothetical protein VITISV_015041 [Vitis vinifera]	Vitis vinifera	669	100	0.27	83.33
EEF51483.1	ATP binding protein, putative [Ricinus communis]	Ricinus communis	655	100	0.27	81.82
XP_010662349.1	PREDICTED: receptor-like serine/threonine-protein kinase At4g25390 [Vitis vinifera]	Vitis vinifera	648	100	0.27	83.33
XP_034711240.1	receptor-like serine/threonine-protein kinase At4g25390 [Vitis riparia]	Vitis riparia	648	100	0.27	83.33
KAH7557525.1	hypothetical protein JRO89_XS11G0172400 [Xanthoceras sorbifolium]	Xanthoceras sorbifolium	643	100	0.27	81.82
KAE9618259.1	putative protein kinase RLK-Pelle-RLCK-XI family [Lupinus albus]	Lupinus albus	574	100	0.27	83.33
KAI9159971.1	hypothetical protein LWI28_003873 [Acer negundo]	Acer negundo	574	100	0.27	81.82
KAI4351856.1	hypothetical protein L6164_006162 [Bauhinia variegata]	Bauhinia variegata	574	100	0.27	83.33
KAF7133093.1	hypothetical protein RHSIM_Rhsim09G0194700 [Rhododendron simsii]	Rhododendron simsii	539	100	0.27	81.82
TXG70805.1	hypothetical protein EZV62_005740 [Acer yangbiense]	Acer yangbiense	523	100	0.27	81.82
XP_042485689.1	receptor-like serine/threonine-protein kinase At2g45590 [Macadamia integrifolia]	Macadamia integrifolia	442	100	0.27	81.82
KAI4351855.1	hypothetical protein L6164_006162 [Bauhinia variegata]	Bauhinia variegata	429	100	0.27	83.33
RVX08167.1	Receptor-like serine/threonine-protein kinase [Vitis vinifera]	Vitis vinifera	425	100	0.27	83.33
CBI24477.3	unnamed protein product [Vitis vinifera]	Vitis vinifera	413	100	0.27	83.33
CAI0404040.1	unnamed protein product [Linum tenue]	Linum tenue	716	100	0.38	76.92
CAI0547094.1	unnamed protein product [Linum tenue]	Linum tenue	687	100	0.38	76.92
XP_048421513.1	receptor-like serine/threonine-protein kinase At4g25390 [Pyrus x bretschneideri]	Pyrus x bretschneideri	639	100	0.38	76.92
KAB2596594.1	receptor-like serine/threonine-protein kinase [Pyrus ussuriensis x Pyrus communis]	Pyrus ussuriensis x Pyrus communis	639	100	0.38	76.92
CAI0547093.1	unnamed protein product [Linum tenue]	Linum tenue	524	100	0.38	76.92
CAI0547092.1	unnamed protein product [Linum tenue]	Linum tenue	500	100	0.38	76.92
CAI0547091.1	unnamed protein product [Linum tenue]	Linum tenue	419	100	0.38	76.92
XP_019705365.1	receptor-like serine/threonine-protein kinase At2g45590 [Elaeis guineensis]	Elaeis guineensis	775	100	0.76	81.82
KAG1354770.1	receptor-like serine/threonine-protein kinase [Cocos nucifera]	Cocos nucifera	775	100	0.76	81.82
XP_026660861.1	receptor-like serine/threonine-protein kinase At2g45590 isoform X1 [Phoenix dactylifera]	Phoenix dactylifera	772	100	0.76	81.82
XP_008791243.1	receptor-like serine/threonine-protein kinase At2g45590 isoform X2 [Phoenix dactylifera]	Phoenix dactylifera	771	100	0.76	81.82
CAB0032965.1	unnamed protein product [Trichogramma brassicae]	Trichogramma brassicae	748	90	0.76	90
XP_021615618.1	receptor-like serine/threonine-protein kinase At4g25390 [Manihot esculenta]	Manihot esculenta	707	100	0.76	81.82
XP_021687857.1	receptor-like serine/threonine-protein kinase At4g25390 [Hevea brasiliensis]	Hevea brasiliensis	707	100	0.76	81.82
XP_047322160.1	receptor-like serine/threonine-protein kinase At4g25390 [Impatiens glandulifera]	Impatiens glandulifera	706	100	0.76	81.82
XP_021644414.1	receptor-like serine/threonine-protein kinase At4g25390 [Hevea brasiliensis]	Hevea brasiliensis	703	100	0.76	81.82
XP_010264157.1	PREDICTED: receptor-like serine/threonine-protein kinase At2g45590 [Nelumbo nucifera]	Nelumbo nucifera	698	100	0.76	81.82
XP_043718325.1	receptor-like serine/threonine-protein kinase At2g45590 [Telopea speciosissima]	Telopea speciosissima	694	100	0.76	81.82
XP_022873954.1	receptor-like serine/threonine-protein kinase At4g25390 [Olea europaea var. sylvestris]	Olea europaea var. sylvestris	686	100	0.76	81.82
CAA2934949.1	receptor-like serine threonine- kinase At4g25390 [Olea europaea subsp. europaea]	Olea europaea subsp. europaea	686	100	0.76	81.82
DAD18620.1	TPA: hypothetical protein HUJ06_020083 [Nelumbo nucifera]	Nelumbo nucifera	671	100	0.76	81.82
GER36729.1	kinase family protein [Striga asiatica]	Striga asiatica	656	100	0.76	81.82
KAF2315720.1	hypothetical protein GH714_040252 [Hevea brasiliensis]	Hevea brasiliensis	441	100	0.76	81.82
KAF2311808.1	hypothetical protein GH714_026827 [Hevea brasiliensis]	Hevea brasiliensis	440	100	0.76	81.82

## Sheet: Table S6
Supplementary Table 6. Conserved motif 3 in the KID of RLCK XI is unique to members of RLCK XI in plants. The table presents the results of a BLAST search of a conserved 11 amino acids-long query sequence from AthRLCK XI-2 against the NCBI non-redundant (nr) protein database. The conserved sequence was obtained from motif elucidation using the MEME suite. The table lists 136 hits using the BLASTP…
Accession	Description	Scientific Name	Sequence length	Query Coverage (%)	E value	Percent identy (%)
CAE6177509.1	unnamed protein product [Arabidopsis arenosa]	Arabidopsis arenosa	735	100	0.0007	100
CAH2077987.1	unnamed protein product [Thlaspi arvense]	Thlaspi arvense	669	100	0.0007	100
CAA7060242.1	unnamed protein product [Microthlaspi erraticum]	Microthlaspi erraticum	660	100	0.0007	100
VYS63869.1	unnamed protein product [Arabidopsis thaliana]	Arabidopsis thaliana	652	100	0.0007	100
CAA0396456.1	unnamed protein product [Arabidopsis thaliana]	Arabidopsis thaliana	652	100	0.0007	100
KAG7541520.1	Protein kinase domain [Arabidopsis thaliana x Arabidopsis arenosa]	Arabidopsis thaliana x Arabidopsis arenosa	651	100	0.0007	100
KAG7621750.1	Protein kinase domain [Arabidopsis suecica]	Arabidopsis suecica	651	100	0.0007	100
NP_194269.1	Protein kinase superfamily protein [Arabidopsis thaliana]	Arabidopsis thaliana	651	100	0.0007	100
CAD5329017.1	unnamed protein product [Arabidopsis thaliana]	Arabidopsis thaliana	651	100	0.0007	100
KAG7617282.1	Protein kinase domain [Arabidopsis thaliana x Arabidopsis arenosa]	Arabidopsis thaliana x Arabidopsis arenosa	651	100	0.0007	100
XP_002869674.1	receptor-like serine/threonine-protein kinase At4g25390 [Arabidopsis lyrata subsp. lyrata]	Arabidopsis lyrata subsp. lyrata	649	100	0.0007	100
NP_849442.1	Protein kinase superfamily protein [Arabidopsis thaliana]	Arabidopsis thaliana	497	100	0.0007	100
XP_018478131.1	PREDICTED: LOW QUALITY PROTEIN: receptor-like serine/threonine-protein kinase At4g25390 [Raphanus sativus]	Raphanus sativus	624	90	0.006	100
VVA92606.1	unnamed protein product [Arabis nemorensis]	Arabis nemorensis	623	90	0.006	100
KAF8084113.1	hypothetical protein N665_0733s0002 [Sinapis alba]	Sinapis alba	622	90	0.006	100
RIA04377.1	hypothetical protein BRARA_K01411 [Brassica rapa]	Brassica rapa	609	90	0.006	100
XP_009137521.2	receptor-like serine/threonine-protein kinase At4g25390 [Brassica rapa]	Brassica rapa	608	90	0.006	100
CAF2131332.1	unnamed protein product [Brassica napus]	Brassica napus	608	90	0.006	100
XP_013593226.1	PREDICTED: receptor-like serine/threonine-protein kinase At4g25390 [Brassica oleracea var. oleracea]	Brassica oleracea var. oleracea	607	90	0.006	100
KAJ0263297.1	Receptor-like serine/threonine-protein kinase [Hirschfeldia incana]	Hirschfeldia incana	607	90	0.006	100
XP_013738052.1	receptor-like serine/threonine-protein kinase At4g25390 [Brassica napus]	Brassica napus	607	90	0.006	100
CAG7884377.1	unnamed protein product [Brassica rapa]	Brassica rapa	607	90	0.006	100
KFK29043.1	hypothetical protein AALP_AA7G081200 [Arabis alpina]	Arabis alpina	605	100	0.006	90.91
VDD40353.1	unnamed protein product [Brassica oleracea]	Brassica oleracea	605	90	0.006	100
VVB15657.1	unnamed protein product [Arabis nemorensis]	Arabis nemorensis	685	100	0.012	90.91
KFK26786.1	hypothetical protein AALP_AA8G293200 [Arabis alpina]	Arabis alpina	674	100	0.012	90.91
XP_006279590.1	receptor-like serine/threonine-protein kinase At4g25390 [Capsella rubella]	Capsella rubella	665	100	0.012	90.91
KAG7533854.1	Protein kinase domain [Arabidopsis thaliana x Arabidopsis arenosa]	Arabidopsis thaliana x Arabidopsis arenosa	656	100	0.012	90.91
CAE6235094.1	unnamed protein product [Arabidopsis arenosa]	Arabidopsis arenosa	656	100	0.012	90.91
KAG7612651.1	Protein kinase-like domain superfamily [Arabidopsis suecica]	Arabidopsis suecica	654	100	0.012	90.91
NP_199990.1	Protein kinase superfamily protein [Arabidopsis thaliana]	Arabidopsis thaliana	654	100	0.012	90.91
KAG7537548.1	Protein kinase domain [Arabidopsis suecica]	Arabidopsis suecica	654	100	0.012	90.91
CAA0409169.1	unnamed protein product [Arabidopsis thaliana]	Arabidopsis thaliana	654	100	0.012	90.91
KAG7605732.1	Protein kinase domain [Arabidopsis thaliana x Arabidopsis arenosa]	Arabidopsis thaliana x Arabidopsis arenosa	654	100	0.012	90.91
VYS70039.1	unnamed protein product [Arabidopsis thaliana]	Arabidopsis thaliana	653	100	0.012	90.91
KAG7533853.1	Protein kinase domain [Arabidopsis thaliana x Arabidopsis arenosa]	Arabidopsis thaliana x Arabidopsis arenosa	559	100	0.012	90.91
KAJ0259163.1	Receptor-like serine/threonine-protein kinase [Hirschfeldia incana]	Hirschfeldia incana	682	100	0.023	91.67
KAG2263204.1	hypothetical protein Bca52824_070283 [Brassica carinata]	Brassica carinata	869	81	0.066	100
CAH8304278.1	unnamed protein product [Eruca vesicaria subsp. sativa]	Eruca vesicaria subsp. sativa	582	81	0.067	100
ESQ43367.1	hypothetical protein EUTSA_v10015950mg [Eutrema salsugineum]	Eutrema salsugineum	750	90	0.094	90
XP_010536513.1	PREDICTED: receptor-like serine/threonine-protein kinase At4g25390 isoform X4 [Tarenaya hassleriana]	Tarenaya hassleriana	725	81	0.094	100
XP_010536510.1	PREDICTED: receptor-like serine/threonine-protein kinase At4g25390 isoform X1 [Tarenaya hassleriana]	Tarenaya hassleriana	714	81	0.094	100
XP_010442683.1	PREDICTED: receptor-like serine/threonine-protein kinase At4g25390 [Camelina sativa]	Camelina sativa	668	81	0.094	100
XP_010443703.1	PREDICTED: receptor-like serine/threonine-protein kinase At4g25390 [Camelina sativa]	Camelina sativa	667	81	0.094	100
XP_024011835.1	receptor-like serine/threonine-protein kinase At4g25390 [Eutrema salsugineum]	Eutrema salsugineum	667	90	0.094	90
CAH2070321.1	unnamed protein product [Thlaspi arvense]	Thlaspi arvense	658	90	0.094	90
XP_006283324.1	receptor-like serine/threonine-protein kinase At4g25390 [Capsella rubella]	Capsella rubella	632	100	0.094	81.82
XP_010433647.1	PREDICTED: receptor-like serine/threonine-protein kinase At4g25390 [Camelina sativa]	Camelina sativa	630	100	0.094	81.82
XP_010448441.1	PREDICTED: receptor-like serine/threonine-protein kinase At4g25390 [Camelina sativa]	Camelina sativa	628	100	0.094	81.82
XP_018476993.1	PREDICTED: receptor-like serine/threonine-protein kinase At4g25390 [Raphanus sativus]	Raphanus sativus	622	90	0.094	90
KAF2531812.1	hypothetical protein F2Q70_00033052 [Brassica cretica]	Brassica cretica	611	81	0.094	100
XP_024542789.1	receptor-like serine/threonine-protein kinase At2g45590 [Selaginella moellendorffii]	Selaginella moellendorffii	954	90	0.13	90
XP_024515659.1	receptor-like serine/threonine-protein kinase At2g45590 [Selaginella moellendorffii]	Selaginella moellendorffii	952	90	0.13	90
KAI5058869.1	hypothetical protein GOP47_0027039 [Adiantum capillus-veneris]	Adiantum capillus-veneris	876	90	0.13	90
KAH8976065.1	hypothetical protein BDL97_01G194400 [Sphagnum fallax]	Sphagnum fallax	797	90	0.13	90
KAH9576874.1	hypothetical protein CY35_01G185600 [Sphagnum magellanicum]	Sphagnum magellanicum	797	90	0.13	90
EFJ16993.1	hypothetical protein SELMODRAFT_115488 [Selaginella moellendorffii]	Selaginella moellendorffii	709	90	0.13	90
XP_006829127.3	receptor-like serine/threonine-protein kinase At2g45590 [Amborella trichopoda]	Amborella trichopoda	683	90	0.13	90
EFJ12841.1	hypothetical protein SELMODRAFT_41504 [Selaginella moellendorffii]	Selaginella moellendorffii	617	90	0.13	90
EOA26639.1	hypothetical protein CARUB_v10022703mg [Capsella rubella]	Capsella rubella	745	100	0.19	83.33
XP_018477179.1	PREDICTED: receptor-like serine/threonine-protein kinase At2g45590 [Raphanus sativus]	Raphanus sativus	710	100	0.19	83.33
XP_023640491.1	receptor-like serine/threonine-protein kinase At2g45590 [Capsella rubella]	Capsella rubella	690	100	0.19	83.33
KAF8088282.1	hypothetical protein N665_0546s0014 [Sinapis alba]	Sinapis alba	682	100	0.19	83.33
KAG7546223.1	Protein kinase-like domain superfamily [Arabidopsis suecica]	Arabidopsis suecica	648	100	0.19	90.91
XP_047328068.1	receptor-like serine/threonine-protein kinase At4g25390 [Impatiens glandulifera]	Impatiens glandulifera	584	90	0.19	90
XP_047322160.1	receptor-like serine/threonine-protein kinase At4g25390 [Impatiens glandulifera]	Impatiens glandulifera	706	90	0.38	80
XP_034924454.1	receptor-like serine/threonine-protein kinase At4g25390 [Populus alba]	Populus alba	684	90	0.38	80
KAF7815436.1	receptor-like serine/threonine-protein kinase [Senna tora]	Senna tora	682	90	0.38	80
KAI8540321.1	hypothetical protein RHMOL_Rhmol09G0253700 [Rhododendron molle]	Rhododendron molle	680	90	0.38	80
KAG5533736.1	hypothetical protein RHGRI_027801 [Rhododendron griersonianum]	Rhododendron griersonianum	653	90	0.38	80
KAH7841292.1	hypothetical protein Vadar_027999 [Vaccinium darrowii]	Vaccinium darrowii	653	90	0.38	80
KAE9451677.1	hypothetical protein C3L33_16461 [Rhododendron williamsianum]	Rhododendron williamsianum	566	90	0.38	80
KAF7133093.1	hypothetical protein RHSIM_Rhsim09G0194700 [Rhododendron simsii]	Rhododendron simsii	539	90	0.38	80
PNX93154.1	receptor-like serine/threonine-protein kinase [Trifolium pratense]	Trifolium pratense	722	81	0.53	88.89
XP_045803941.1	receptor-like serine/threonine-protein kinase At2g45590 isoform X1 [Trifolium pratense]	Trifolium pratense	690	81	0.53	88.89
XP_045803942.1	receptor-like serine/threonine-protein kinase At2g45590 isoform X2 [Trifolium pratense]	Trifolium pratense	687	81	0.53	88.89
XP_003627651.3	receptor-like serine/threonine-protein kinase At2g45590 [Medicago truncatula]	Medicago truncatula	685	81	0.53	88.89
AET02127.2	receptor-like Serine/Threonine-kinase plant [Medicago truncatula]	Medicago truncatula	685	81	0.53	88.89
XP_004510924.1	receptor-like serine/threonine-protein kinase At2g45590 [Cicer arietinum]	Cicer arietinum	684	81	0.53	88.89
XP_050873260.1	receptor-like serine/threonine-protein kinase At2g45590 [Pisum sativum]	Pisum sativum	680	81	0.53	88.89
XP_010544672.1	PREDICTED: receptor-like serine/threonine-protein kinase At2g45590 [Tarenaya hassleriana]	Tarenaya hassleriana	665	81	0.53	88.89
GAU40936.1	hypothetical protein TSUD_348730 [Trifolium subterraneum]	Trifolium subterraneum	598	81	0.53	88.89
KAG6746410.1	hypothetical protein POTOM_050950 [Populus tomentosa]	Populus tomentosa	863	72	0.75	100
KAA0033589.1	receptor-like serine/threonine-protein kinase [Cucumis melo var. makuwa]	Cucumis melo var. makuwa	812	72	0.75	100
KAH8486389.1	hypothetical protein H0E87_025411 [Populus deltoides]	Populus deltoides	799	72	0.75	100
KAG6747437.1	hypothetical protein POTOM_049841 [Populus tomentosa]	Populus tomentosa	778	72	0.75	100
XP_008439134.2	receptor-like serine/threonine-protein kinase At4g25390 isoform X1 [Cucumis melo]	Cucumis melo	751	72	0.75	100
XP_038900924.1	receptor-like serine/threonine-protein kinase At4g25390 [Benincasa hispida]	Benincasa hispida	743	72	0.75	100
XP_030537219.1	receptor-like serine/threonine-protein kinase At4g25390 isoform X1 [Rhodamnia argentea]	Rhodamnia argentea	725	81	0.75	88.89
XP_048139202.1	receptor-like serine/threonine-protein kinase At4g25390 isoform X2 [Rhodamnia argentea]	Rhodamnia argentea	722	81	0.75	88.89
KAF9668285.1	hypothetical protein SADUNF_Sadunf15G0113000 [Salix dunnii]	Salix dunnii	715	72	0.75	100
CAA0832195.1	Receptor-like serine/threonine-protein kinase [Striga hermonthica]	Striga hermonthica	715	81	0.75	88.89
XP_022853960.1	putative receptor-like protein kinase At1g80870 [Olea europaea var. sylvestris]	Olea europaea var. sylvestris	714	90	0.75	80
CAA2974394.1	receptor kinase At1g80870 [Olea europaea subsp. europaea]	Olea europaea subsp. europaea	714	90	0.75	80
KAG0503317.1	hypothetical protein HPP92_003389 [Vanilla planifolia]	Vanilla planifolia	697	90	0.75	80
XP_038709086.1	receptor-like serine/threonine-protein kinase At4g25390 [Tripterygium wilfordii]	Tripterygium wilfordii	692	72	0.75	100
KAI5670168.1	hypothetical protein M9H77_10532 [Catharanthus roseus]	Catharanthus roseus	691	81	0.75	88.89
KAI9089524.1	hypothetical protein K1719_029129 [Acacia pycnantha]	Acacia pycnantha	690	72	0.75	100
XP_022141222.1	receptor-like serine/threonine-protein kinase At4g25390 [Momordica charantia]	Momordica charantia	690	72	0.75	100
XP_008439135.2	receptor-like serine/threonine-protein kinase At4g25390 isoform X2 [Cucumis melo]	Cucumis melo	689	72	0.75	100
KAG0499069.1	hypothetical protein HPP92_003760 [Vanilla planifolia]	Vanilla planifolia	688	90	0.75	80
XP_022967973.1	receptor-like serine/threonine-protein kinase At4g25390 [Cucurbita maxima]	Cucurbita maxima	687	72	0.75	100
XP_031381523.1	receptor-like serine/threonine-protein kinase At4g25390 [Punica granatum]	Punica granatum	687	72	0.75	100
XP_048139203.1	receptor-like serine/threonine-protein kinase At4g25390 isoform X3 [Rhodamnia argentea]	Rhodamnia argentea	686	81	0.75	88.89
KAG5230595.1	kinase family protein [Salix suchowensis]	Salix suchowensis	686	72	0.75	100
XP_022945030.1	receptor-like serine/threonine-protein kinase At4g25390 [Cucurbita moschata]	Cucurbita moschata	686	72	0.75	100
XP_023541488.1	receptor-like serine/threonine-protein kinase At4g25390 [Cucurbita pepo subsp. pepo]	Cucurbita pepo subsp. pepo	686	72	0.75	100
KAG7013192.1	Receptor-like serine/threonine-protein kinase [Cucurbita argyrosperma subsp. argyrosperma]	Cucurbita argyrosperma subsp. argyrosperma	686	72	0.75	100
KAG6574136.1	Receptor-like serine/threonine-protein kinase [Cucurbita argyrosperma subsp. sororia]	Cucurbita argyrosperma subsp. sororia	686	72	0.75	100
XP_050942635.1	receptor-like serine/threonine-protein kinase At4g25390 isoform X3 [Cucumis melo]	Cucumis melo	685	72	0.75	100
KAI5563389.1	hypothetical protein BDE02_15G114900 [Populus trichocarpa]	Populus trichocarpa	684	72	0.75	100
XP_002321863.2	receptor-like serine/threonine-protein kinase At4g25390 [Populus trichocarpa]	Populus trichocarpa	684	72	0.75	100
XP_011041657.1	PREDICTED: receptor-like serine/threonine-protein kinase At4g25390 [Populus euphratica]	Populus euphratica	684	72	0.75	100
XP_031738386.1	receptor-like serine/threonine-protein kinase At4g25390 [Cucumis sativus]	Cucumis sativus	682	72	0.75	100
XP_015877993.2	receptor-like serine/threonine-protein kinase At4g25390 [Ziziphus jujuba var. spinosa]	Ziziphus jujuba var. spinosa	681	72	0.75	100
KAA8540551.1	hypothetical protein F0562_024530 [Nyssa sinensis]	Nyssa sinensis	680	90	0.75	80
GKV16338.1	hypothetical protein SLEP1_g26995 [Shorea leprosula]	Shorea leprosula	680	72	0.75	100
PWA82462.1	protein kinase superfamily protein [Artemisia annua]	Artemisia annua	676	72	0.75	100
XP_022006648.1	receptor-like serine/threonine-protein kinase At4g25390 [Helianthus annuus]	Helianthus annuus	671	72	0.75	100
KAJ0705468.1	putative protein kinase RLK-Pelle-RLCK-XI family [Helianthus annuus]	Helianthus annuus	670	72	0.75	100
KAJ0658190.1	putative protein kinase RLK-Pelle-RLCK-XI family [Helianthus annuus]	Helianthus annuus	669	72	0.75	100
KAJ0466164.1	putative protein kinase RLK-Pelle-RLCK-XI family [Helianthus annuus]	Helianthus annuus	669	72	0.75	100
KAI3793064.1	hypothetical protein L1987_35676 [Smallanthus sonchifolius]	Smallanthus sonchifolius	665	72	0.75	100
PKI38362.1	hypothetical protein CRG98_041273 [Punica granatum]	Punica granatum	665	72	0.75	100
KAJ0471152.1	putative protein kinase RLK-Pelle-RLCK-XI family [Helianthus annuus]	Helianthus annuus	655	72	0.75	100
KAJ0487726.1	putative protein kinase RLK-Pelle-RLCK-XI family [Helianthus annuus]	Helianthus annuus	652	72	0.75	100
XP_027358509.1	receptor-like serine/threonine-protein kinase At4g25390 [Abrus precatorius]	Abrus precatorius	648	72	0.75	100
XP_023761893.1	putative receptor-like protein kinase At1g80870 [Lactuca sativa]	Lactuca sativa	647	72	0.75	100
KAI8007631.1	Receptor-like serine/threonine-protein kinase [Camellia lanceoleosa]	Camellia lanceoleosa	637	81	0.75	88.89
KAI3773481.1	hypothetical protein L1987_48011 [Smallanthus sonchifolius]	Smallanthus sonchifolius	635	72	0.75	100
GEU65722.1	putative receptor-like protein kinase At1g80870 [Tanacetum cinerariifolium]	Tanacetum cinerariifolium	619	72	0.75	100
CAA2974393.1	receptor kinase At1g80870 [Olea europaea subsp. europaea]	Olea europaea subsp. europaea	605	90	0.75	80
KAH7537936.1	hypothetical protein FEM48_Zijuj03G0145800 [Ziziphus jujuba var. spinosa]	Ziziphus jujuba var. spinosa	590	72	0.75	100
PKA63921.1	Putative receptor-like protein kinase [Apostasia shenzhenica]	Apostasia shenzhenica	587	72	0.75	100
KAJ1429201.1	Serine/threonine-protein kinase, active site [Sesbania bispinosa]	Sesbania bispinosa	481	90	0.76	80
KAG0499043.1	hypothetical protein HPP92_003734 [Vanilla planifolia]	Vanilla planifolia	435	90	0.76	80

## Sheet: Table  S7
Supplementary Table 7. The kinase insert domain of RLCK XI from A. thaliana and O. sativa contains multiple predicted nuclear localization signals (NLS). Predicted NLS motifs were obtained from the Eukaryotic Linear Motif (ELM) resource. ELMs identified corresponds to a region within the RLCK KID. Each a probability score is calculated based on its ELM pattern. The probability should reflect whet…
RLCK XI_ID	ELM Name	Instances	Positions	ELM Description	Cell Compartment/s	Probability
AT1G80870 (AthRLCKXI-1)	TRG_NLS_Bipartite_1	RKNKRSKNKKKKHRN	431-445	Bipartite variant of the classical basically charged NLS.	nucleus, nuclear pore, NLS-dependent protein nuclear import complex	0.0002588
		RRGWRRKSNSSSKKKKKNN	507-525
		RRKSNSSSKKKKKNN	511-525
	TRG_NLS_MonoCore_2	NKKKKH	438-443	Monopartite variant of the classical basically charged NLS. Strong core version.	nucleus, nuclear pore, NLS-dependent protein nuclear import complex	0.0002345
		SKKKKK	518-523
		KKKKKN	519-524
	TRG_NLS_MonoExtC_3	KKKKHR	439-444	Monopartite variant of the classical basically charged NLS. C-extended version.	nucleus, nuclear pore, NLS-dependent protein nuclear import complex	0.0007252
		SKKKKK	518-523
	TRG_NLS_MonoExtN_4	RKNKRSKN	431-438	Monopartite variant of the classical basically charged NLS. N-extended version.	nucleus, nuclear pore, NLS-dependent protein nuclear import complex	0.001276
		KNKRSKN	432-438
		KNKKKKHR	437-444
		KKKKHRN	439-445
		KKKHRN	440-445
		KKKKKNN	519-525
		KKKKNN	520-525
AT2G45590 (AthRLCKXI-2)	TRG_NLS_Bipartite_1	KKRKPREWWKEEFCEELTRKKRK	432-454	Bipartite variant of the classical basically charged NLS.	nucleus, nuclear pore, NLS-dependent protein nuclear import complex	0.0002588
		KRKPREWWKEEFCEELTRKKRKK	433-455
		RKPREWWKEEFCEELTRKKRKKK	434-456
	TRG_NLS_MonoCore_2	SKKKKK	425-430	Monopartite variant of the classical basically charged NLS. Strong core version.	nucleus, nuclear pore, NLS-dependent protein nuclear import complex	0.0002345
		TRKKRK	449-454
		RKKRKK	450-455
		KKRKKK	451-456
		KRKKKK	452-457
		RKKKKK	453-458
		KKKKKK	454-459
		KKKKKK	455-460
		KKKKKR	456-461
		KKKKRG	457-462
		TKRKKR	490-495
		KRKKRN	491-496
	TRG_NLS_MonoExtC_3	SKKKKK	425-430	Monopartite variant of the classical basically charged NLS. C-extended version.	nucleus, nuclear pore, NLS-dependent protein nuclear import complex	0.0007252
		KKRKPR	432-437
		TRKKRK	449-454
		RKKRKK	450-455
		KKRKKK	451-456
		KRKKKK	452-457
		RKKKKK	453-458
		KKKKKK	454-459
		KKKKKK	455-460
		KKKKKR	456-461
		TKRKKR	490-495
		SRKKAR	678-683
	TRG_NLS_MonoExtN_4	KEKKRKPR	430-437	Monopartite variant of the classical basically charged NLS. N-extended version.	nucleus, nuclear pore, NLS-dependent protein nuclear import complex	0.001276
		KKRKPR	432-437
		RKKRKKKK	450-457
		KKRKKKKK	451-458
		KRKKKKKK	452-459
		RKKKKKKK	453-460
		KKKKKKKR	454-461
		KKKKKKRG	455-462
		KKKKKRGL	456-463
		KKKKRGL	457-463
		KKKRGL	458-463
		PTKRKKRN	489-496
		KRKKRNS	491-497
		RKKRNS	492-497
		KSRKKAR	677-683
AT4G25390 (AthRLCKXI-3)	TRG_NLS_Bipartite_1	KRLDWWLSLEEEDENKKKKKRRM	400-422	Bipartite variant of the classical basically charged NLS.	nucleus, nuclear pore, NLS-dependent protein nuclear import complex	0.0002588
	TRG_NLS_MonoCore_2	NKKKKK	414-419	Monopartite variant of the classical basically charged NLS. Strong core version.	nucleus, nuclear pore, NLS-dependent protein nuclear import complex	0.0002345
		KKKKKR	415-420
		KKKKRR	416-421
		KKKRRM	417-422
	TRG_NLS_MonoExtC_3	NKKKKK	414-419	Monopartite variant of the classical basically charged NLS. C-extended version.	nucleus, nuclear pore, NLS-dependent protein nuclear import complex	0.0007252
		KKKKKR	415-420
		KKKKRR	416-421
		TRKQRR	646-651
	TRG_NLS_MonoExtN_4	KFSRKRSS	62-69	Monopartite variant of the classical basically charged NLS. N-extended version.	nucleus, nuclear pore, NLS-dependent protein nuclear import complex	0.001276
		KKKKKRRM	415-422
		KKKKRRMV	416-423
		KKKRRMV	417-423
		KKRRMV	418-423
		KTTRKQRR	644-651
AT5G51770 (AthRLCKXI-4)	TRG_NLS_Bipartite_1	KRLEWWLSLDEEKEKGKKKKRRM	387-409	Bipartite variant of the classical basically charged NLS.	nucleus, nuclear pore, NLS-dependent protein nuclear import complex	0.0002588
		KRRMVREWWKDEYRKELAKRMKK	406-428
		RRMVREWWKDEYRKELAKRMKK	407-428
		RKELAKRMKKKKKKKTL	419-435
		RRHGDGEVYRKKRRGV	451-466
	TRG_NLS_MonoCore_2	NRKRRS	54-59	Monopartite variant of the classical basically charged NLS. Strong core version.	nucleus, nuclear pore, NLS-dependent protein nuclear import complex	0.0002345
		GKKKKR	402-407
		KKKKRR	403-408
		KKKRRM	404-409
		MKKKKK	426-431
		KKKKKK	427-432
		KKKKKK	428-433
		KKKKKT	429-434
		YRKKRR	459-464
		RKKRRG	460-465
	TRG_NLS_MonoExtC_3	RKRRSP	55-60	Monopartite variant of the classical basically charged NLS. C-extended version.	nucleus, nuclear pore, NLS-dependent protein nuclear import complex	0.0007252
		GKKKKR	402-407
		KKKKRR	403-408
		AKRMKK	423-428
		MKKKKK	426-431
		KKKKKK	427-432
		KKKKKK	428-433
		KKKKTLE	430-436
		YRKKRR	459-464
	TRG_NLS_MonoExtN_4	KFNRKRRS	52-59	Monopartite variant of the classical basically charged NLS. N-extended version.	nucleus, nuclear pore, NLS-dependent protein nuclear import complex	0.001276
		RKRRSP	55-60
		KGKKKKRR	401-408
		KKKKRRMV	403-410
		KKKRRMV	404-410
		KKRRMV	405-410
		KRMKKKKK	424-431
		RMKKKKKK	425-432
		KKKKKKKT	427-434
		KKKKKKTL	428-435
		KKKKKTL	429-435
		KKKKTL	430-435
		RKKRRGV	460-466
		KKRRGV	461-466
LOC_Os03g14710.1 (OsaRLCKXI-1)	TRG_NLS_Bipartite_1	KRRAREWWREEYADELTKKQKR	430-451	Bipartite variant of the classical basically charged NLS.	nucleus, nuclear pore, NLS-dependent protein nuclear import complex	0.0002588
		RRAREWWREEYADELTKKQKR	431-451
	TRG_NLS_MonoExtC_3	RKKTKR	426-431	Monopartite variant of the classical basically charged NLS. C-extended version.	nucleus, nuclear pore, NLS-dependent protein nuclear import complex	0.0007252
		TKRRAR	429-434
		TKKQKR	446-451
	TRG_NLS_MonoExtN_4	RRGRKRGA	65-72	Monopartite variant of the classical basically charged NLS. N-extended version.	nucleus, nuclear pore, NLS-dependent protein nuclear import complex	0.001276
		RGRKRGA	66-72
		RKKTKR	426-431
		KKTKRRAR	427-434
		KTKRRAR	428-434
		KKQKRRAL	447-454
		KQKRRAL	448-454
LOC_Os08g17320.1 (OsaRLCKXI-2)	TRG_NLS_MonoExtC_3	NRKRSR	450-455	Monopartite variant of the classical basically charged NLS. C-extended version.	nucleus, nuclear pore, NLS-dependent protein nuclear import complex	0.0007252
		RKRSRR	451-456
	TRG_NLS_MonoExtN_4	RRNRKRSR	448-455	Monopartite variant of the classical basically charged NLS. N-extended version.	nucleus, nuclear pore, NLS-dependent protein nuclear import complex	1.276e
		RNRKRSRR	449-456
		RKRSRR	451-456

## Sheet: Table S8
Supplementary Table 8. Nuclear localization signal sequence in the KID of RLCK XI is unique to members of RLCK XI in plants. The table presents the results of a BLAST search of a conserved 23 amino acids-long query sequence from the KID of AthRLCK XI-2 against the NCBI non-redundant (nr) protein database. The nuclear localization signal was identified using the Eukaryotic Linear Motif (ELM) datab…
Accession	Description	Organism	Sequence length	Query Coverage (%)	E value	Percent identity (%)
KAF2567372.1	hypothetical protein F2Q68_00028439 [Brassica cretica]	Brassica cretica	2030	100	2e-16	100
KAH0887467.1	hypothetical protein HID58_063563 [Brassica napus]	Brassica napus	1342	100	2e-16	100
EOA26639.1	hypothetical protein CARUB_v10022703mg [Capsella rubella]	Capsella rubella	745	100	2e-16	100
KAG5402530.1	hypothetical protein IGI04_017137 [Brassica rapa subsp. trilocularis]	Brassica rapa subsp. trilocularis	730	100	2e-16	100
XP_009142350.2	receptor-like serine/threonine-protein kinase At2g45590 isoform X1 [Brassica rapa]	Brassica rapa	723	100	2e-16	100
CAG7908624.1	unnamed protein product [Brassica rapa]	Brassica rapa	723	100	2e-16	100
XP_048634776.1	receptor-like serine/threonine-protein kinase At2g45590 [Brassica napus]	Brassica napus	723	100	2e-16	100
XP_033146070.1	receptor-like serine/threonine-protein kinase At2g45590 isoform X2 [Brassica rapa]	Brassica rapa	713	100	2e-16	100
XP_018477179.1	PREDICTED: receptor-like serine/threonine-protein kinase At2g45590 [Raphanus sativus]	Raphanus sativus	710	100	2e-16	100
XP_033146071.1	receptor-like serine/threonine-protein kinase At2g45590 isoform X3 [Brassica rapa]	Brassica rapa	704	100	2e-16	100
RID67683.1	hypothetical protein BRARA_D02755 [Brassica rapa]	Brassica rapa	702	100	2e-16	100
XP_010508138.1	PREDICTED: receptor-like serine/threonine-protein kinase At2g45590 [Camelina sativa]	Camelina sativa	696	100	2e-16	100
XP_033146072.1	receptor-like serine/threonine-protein kinase At2g45590 isoform X4 [Brassica rapa]	Brassica rapa	694	100	2e-16	100
XP_010506523.1	PREDICTED: receptor-like serine/threonine-protein kinase At2g45590 [Camelina sativa]	Camelina sativa	692	100	2e-16	100
XP_023640491.1	receptor-like serine/threonine-protein kinase At2g45590 [Capsella rubella]	Capsella rubella	690	100	2e-16	100
KAG2309663.1	hypothetical protein Bca52824_029411 [Brassica carinata]	Brassica carinata	688	100	2e-16	100
CAE6051743.1	unnamed protein product [Arabidopsis arenosa]	Arabidopsis arenosa	686	100	2e-16	100
KAG7575012.1	Protein kinase domain [Arabidopsis suecica]	Arabidopsis suecica	686	100	2e-16	100
KAG7570584.1	Protein kinase-like domain superfamily [Arabidopsis thaliana x Arabidopsis arenosa]	Arabidopsis thaliana x Arabidopsis arenosa	685	100	2e-16	100
KAG7639821.1	Protein kinase domain [Arabidopsis thaliana x Arabidopsis arenosa]	Arabidopsis thaliana x Arabidopsis arenosa	683	100	2e-16	100
NP_182083.1	Protein kinase superfamily protein [Arabidopsis thaliana]	Arabidopsis thaliana	683	100	2e-16	100
KAF3560258.1	hypothetical protein F2Q69_00018095 [Brassica cretica]	Brassica cretica	683	100	2e-16	100
CAA0377091.1	unnamed protein product [Arabidopsis thaliana]	Arabidopsis thaliana	683	100	2e-16	100
KAJ0259163.1	Receptor-like serine/threonine-protein kinase [Hirschfeldia incana]	Hirschfeldia incana	682	100	2e-16	100
KAF8088282.1	hypothetical protein N665_0546s0014 [Sinapis alba]	Sinapis alba	682	100	2e-16	100
XP_002880185.1	receptor-like serine/threonine-protein kinase At2g45590 [Arabidopsis lyrata subsp. lyrata]	Arabidopsis lyrata subsp. lyrata	681	100	2e-16	100
CAH8392384.1	unnamed protein product [Eruca vesicaria subsp. sativa]	Eruca vesicaria subsp. sativa	681	100	2e-16	100
XP_022550670.1	receptor-like serine/threonine-protein kinase At2g45590 [Brassica napus]	Brassica napus	679	100	2e-16	100
CAF1873446.1	unnamed protein product [Brassica napus]	Brassica napus	679	100	2e-16	100
XP_033146073.1	receptor-like serine/threonine-protein kinase At2g45590 isoform X5 [Brassica rapa]	Brassica rapa	677	100	2e-16	100
CAA7016954.1	unnamed protein product [Microthlaspi erraticum]	Microthlaspi erraticum	675	100	2e-16	100
CDY37052.1	BnaA04g26300D [Brassica napus]	Brassica napus	667	100	2e-16	100
KAG2284945.1	hypothetical protein Bca52824_044549 [Brassica carinata]	Brassica carinata	660	100	2e-16	100
VDD16232.1	unnamed protein product [Brassica rapa]	Brassica rapa	659	100	2e-16	100
XP_013630994.1	PREDICTED: receptor-like serine/threonine-protein kinase At2g45590 [Brassica oleracea var. oleracea]	Brassica oleracea var. oleracea	657	100	2e-16	100
CAD5321467.1	unnamed protein product [Arabidopsis thaliana]	Arabidopsis thaliana	649	100	2e-16	100
KFK37350.1	hypothetical protein AALP_AA4G245400 [Arabis alpina]	Arabis alpina	646	100	2e-16	100
CDY27370.1	BnaC04g50350D [Brassica napus]	Brassica napus	629	100	2e-16	100
KAH0930865.1	hypothetical protein HID58_016592 [Brassica napus]	Brassica napus	616	100	2e-16	100
XP_010518181.1	PREDICTED: receptor-like serine/threonine-protein kinase At2g45590 [Camelina sativa]	Camelina sativa	696	100	3e-15	95.65
XP_010544672.1	PREDICTED: receptor-like serine/threonine-protein kinase At2g45590 [Tarenaya hassleriana]	Tarenaya hassleriana	665	95	1e-14	95.45
XP_006397738.1	receptor-like serine/threonine-protein kinase At2g45590 isoform X1 [Eutrema salsugineum]	Eutrema salsugineum	687	95	3e-14	95.45
XP_024010798.1	receptor-like serine/threonine-protein kinase At2g45590 isoform X2 [Eutrema salsugineum]	Eutrema salsugineum	644	95	3e-14	95.45
KAA8520551.1	hypothetical protein F0562_014807 [Nyssa sinensis]	Nyssa sinensis	1331	100	6e-13	86.96
GFY92424.1	protein kinase superfamily protein [Actinidia rufa]	Actinidia rufa	723	100	6e-13	86.96
XP_030490209.1	receptor-like serine/threonine-protein kinase At2g45590 [Cannabis sativa]	Cannabis sativa	700	100	6e-13	86.96
XP_021904402.1	receptor-like serine/threonine-protein kinase At2g45590 isoform X1 [Carica papaya]	Carica papaya	693	100	6e-13	86.96
XP_034206256.1	receptor-like serine/threonine-protein kinase At2g45590 [Prunus dulcis]	Prunus dulcis	685	100	6e-13	86.96
CAB4269809.1	unnamed protein product [Prunus armeniaca]	Prunus armeniaca	685	100	6e-13	86.96
KAI5345363.1	hypothetical protein L3X38_013240 [Prunus dulcis]	Prunus dulcis	684	100	6e-13	86.96
CAB4300202.1	unnamed protein product [Prunus armeniaca]	Prunus armeniaca	681	100	6e-13	86.96
XP_008232821.1	PREDICTED: receptor-like serine/threonine-protein kinase At2g45590 [Prunus mume]	Prunus mume	680	100	6e-13	86.96
XP_021825969.1	receptor-like serine/threonine-protein kinase At2g45590 [Prunus avium]	Prunus avium	675	100	6e-13	86.96
PSS24193.1	Receptor-like serine/threonine-protein kinase [Actinidia chinensis var. chinensis]	Actinidia chinensis var. chinensis	674	100	6e-13	86.96
XP_011002090.1	PREDICTED: receptor-like serine/threonine-protein kinase At2g45590 isoform X1 [Populus euphratica]	Populus euphratica	673	100	6e-13	86.96
XP_011002091.1	PREDICTED: receptor-like serine/threonine-protein kinase At2g45590 isoform X2 [Populus euphratica]	Populus euphratica	668	100	6e-13	86.96
XP_011002092.1	PREDICTED: receptor-like serine/threonine-protein kinase At2g45590 isoform X3 [Populus euphratica]	Populus euphratica	666	100	6e-13	86.96
XP_021904403.1	receptor-like serine/threonine-protein kinase At2g45590 isoform X2 [Carica papaya]	Carica papaya	666	100	6e-13	86.96
KAG6784708.1	hypothetical protein POTOM_010408 [Populus tomentosa]	Populus tomentosa	664	100	6e-13	86.96
KAG6786707.1	hypothetical protein POTOM_008316 [Populus tomentosa]	Populus tomentosa	664	100	6e-13	86.96
XP_024450428.2	receptor-like serine/threonine-protein kinase At2g45590 [Populus trichocarpa]	Populus trichocarpa	664	100	6e-13	86.96
KAI5598537.1	hypothetical protein BDE02_02G139200 [Populus trichocarpa]	Populus trichocarpa	663	100	6e-13	86.96
XP_034905807.1	receptor-like serine/threonine-protein kinase At2g45590 [Populus alba]	Populus alba	663	100	6e-13	86.96
XP_006445210.1	receptor-like serine/threonine-protein kinase At2g45590 [Citrus clementina]	Citrus clementina	662	100	6e-13	86.96
GAY42033.1	hypothetical protein CUMW_063830 [Citrus unshiu]	Citrus unshiu	662	100	6e-13	86.96
XP_006490959.2	receptor-like serine/threonine-protein kinase At2g45590 [Citrus sinensis]	Citrus sinensis	662	100	6e-13	86.96
XP_031267743.1	receptor-like serine/threonine-protein kinase At2g45590 [Pistacia vera]	Pistacia vera	660	100	6e-13	86.96
KAB5569119.1	hypothetical protein DKX38_002912 [Salix brachista]	Salix brachista	657	100	6e-13	86.96
KAJ0053222.1	hypothetical protein Pint_00295 [Pistacia integerrima]	Pistacia integerrima	655	100	6e-13	86.96
KAH7577814.1	hypothetical protein JRO89_XS01G0303300 [Xanthoceras sorbifolium]	Xanthoceras sorbifolium	654	100	6e-13	86.96
XP_044500950.1	receptor-like serine/threonine-protein kinase At2g45590 [Mangifera indica]	Mangifera indica	653	100	6e-13	86.96
XP_021904404.1	receptor-like serine/threonine-protein kinase At2g45590 isoform X3 [Carica papaya]	Carica papaya	646	100	6e-13	86.96
XP_038709872.1	receptor-like serine/threonine-protein kinase At2g45590 [Tripterygium wilfordii]	Tripterygium wilfordii	646	100	6e-13	86.96
XP_021904405.1	receptor-like serine/threonine-protein kinase At2g45590 isoform X4 [Carica papaya]	Carica papaya	643	100	6e-13	86.96
KDO85910.1	hypothetical protein CISIN_1g046097mg [Citrus sinensis]	Citrus sinensis	603	100	6e-13	86.96
KAJ0112635.1	hypothetical protein Patl1_00310 [Pistacia atlantica]	Pistacia atlantica	563	100	6e-13	86.96
KAH0980403.1	hypothetical protein GBA52_007580 [Prunus armeniaca]	Prunus armeniaca	557	100	6e-13	86.96
KAH8516714.1	hypothetical protein H0E87_004897 [Populus deltoides]	Populus deltoides	552	100	6e-13	86.96
XP_022897077.1	receptor-like serine/threonine-protein kinase At2g45590 [Olea europaea var. sylvestris]	Olea europaea var. sylvestris	662	100	1e-12	86.96
CAA3024817.1	receptor-like serine threonine- kinase At2g45590 [Olea europaea subsp. europaea]	Olea europaea subsp. europaea	662	100	1e-12	86.96
KAG8653635.1	hypothetical protein MANES_05G043100v8 [Manihot esculenta]	Manihot esculenta	1004	100	2e-12	86.96
XP_021686245.1	receptor-like serine/threonine-protein kinase At2g45590 [Hevea brasiliensis]	Hevea brasiliensis	673	100	2e-12	86.96
XP_021613182.1	receptor-like serine/threonine-protein kinase At2g45590 [Manihot esculenta]	Manihot esculenta	672	100	2e-12	86.96
RAL54127.1	hypothetical protein DM860_004598 [Cuscuta australis]	Cuscuta australis	631	100	2e-12	86.96
VFQ75697.1	unnamed protein product [Cuscuta campestris]	Cuscuta campestris	514	100	2e-12	86.96
VFQ74765.1	unnamed protein product [Cuscuta campestris]	Cuscuta campestris	511	100	2e-12	86.96
KAF2311102.1	hypothetical protein GH714_019502 [Hevea brasiliensis]	Hevea brasiliensis	365	100	2e-12	86.96
PON37401.1	Serine/threonine protein kinase [Parasponia andersonii]	Parasponia andersonii	700	100	2e-12	80.77
PON85148.1	Serine/threonine protein kinase [Trema orientale]	Trema orientale	700	100	2e-12	80.77
KAA3475334.1	receptor-like serine/threonine-protein kinase [Gossypium australe]	Gossypium australe	687	100	2e-12	80.77
EEF50420.1	ATP binding protein, putative [Ricinus communis]	Ricinus communis	681	100	2e-12	80.77
XP_002511751.2	receptor-like serine/threonine-protein kinase At2g45590 [Ricinus communis]	Ricinus communis	681	100	2e-12	80.77
XP_038682172.1	receptor-like serine/threonine-protein kinase At2g45590 [Tripterygium wilfordii]	Tripterygium wilfordii	672	100	2e-12	80.77
KAG8477383.1	hypothetical protein CXB51_029950 [Gossypium anomalum]	Gossypium anomalum	671	100	2e-12	80.77
TYJ08700.1	hypothetical protein E1A91_A11G092300v1 [Gossypium mustelinum]	Gossypium mustelinum	671	100	2e-12	80.77
XP_050238499.1	receptor-like serine/threonine-protein kinase At2g45590 [Mercurialis annua]	Mercurialis annua	669	100	2e-12	80.77
PPR95472.1	hypothetical protein GOBAR_AA25180 [Gossypium barbadense]	Gossypium barbadense	653	100	2e-12	80.77
KAH1080872.1	hypothetical protein J1N35_020633 [Gossypium stocksii]	Gossypium stocksii	653	100	2e-12	80.77
XP_017631656.1	PREDICTED: receptor-like serine/threonine-protein kinase At2g45590 [Gossypium arboreum]	Gossypium arboreum	653	100	2e-12	80.77
XP_022759522.1	receptor-like serine/threonine-protein kinase At2g45590 [Durio zibethinus]	Durio zibethinus	653	100	2e-12	80.77
KAB2056232.1	hypothetical protein ES319_A11G089900v1 [Gossypium barbadense]	Gossypium barbadense	653	100	2e-12	80.77
XP_016748285.2	receptor-like serine/threonine-protein kinase At2g45590 [Gossypium hirsutum]	Gossypium hirsutum	653	100	2e-12	80.77
MBA0685859.1	hypothetical protein [Gossypium aridum]	Gossypium aridum	652	100	2e-12	80.77
TYI54702.1	hypothetical protein E1A91_D11G093700v1 [Gossypium mustelinum]	Gossypium mustelinum	652	100	2e-12	80.77
MBA0860135.1	hypothetical protein [Gossypium schwendimanii]	Gossypium schwendimanii	652	100	2e-12	80.77
MBA0617302.1	hypothetical protein [Gossypium davidsonii]	Gossypium davidsonii	652	100	2e-12	80.77
MBA0559950.1	hypothetical protein [Gossypium lobatum]	Gossypium lobatum	652	100	2e-12	80.77
KAB2002813.1	hypothetical protein ES319_D11G090600v1 [Gossypium barbadense]	Gossypium barbadense	652	100	2e-12	80.77
XP_016695414.2	receptor-like serine/threonine-protein kinase At2g45590 [Gossypium hirsutum]	Gossypium hirsutum	652	100	2e-12	80.77
TYG44399.1	hypothetical protein ES288_D11G095100v1 [Gossypium darwinii]	Gossypium darwinii	652	100	2e-12	80.77
MBA0714887.1	hypothetical protein [Gossypium laxum]	Gossypium laxum	652	100	2e-12	80.77
XP_012489817.1	receptor-like serine/threonine-protein kinase At2g45590 [Gossypium raimondii]	Gossypium raimondii	652	100	2e-12	80.77
MBA0831672.1	hypothetical protein [Gossypium armourianum]	Gossypium armourianum	652	100	2e-12	80.77
XP_022770324.1	LOW QUALITY PROTEIN: receptor-like serine/threonine-protein kinase At2g45590 [Durio zibethinus]	Durio zibethinus	652	100	2e-12	80.77
MBA0769278.1	hypothetical protein [Gossypium trilobum]	Gossypium trilobum	536	100	2e-12	80.77
KAE8734451.1	Receptor-like serine/threonine-protein kinase [Hibiscus syriacus]	Hibiscus syriacus	461	100	2e-12	80.77
KAE8701028.1	Detected protein of confused Function [Hibiscus syriacus]	Hibiscus syriacus	352	100	3e-12	80.77
RXI06937.1	hypothetical protein DVH24_026073 [Malus domestica]	Malus domestica	673	100	5e-12	82.61
XP_008357537.3	receptor-like serine/threonine-protein kinase At2g45590 [Malus domestica]	Malus domestica	673	100	5e-12	82.61
XP_048431554.1	receptor-like serine/threonine-protein kinase At2g45590 [Pyrus x bretschneideri]	Pyrus x bretschneideri	671	100	5e-12	82.61
EOX96156.1	Cysteine-rich receptor-like protein kinase 40 isoform 2 [Theobroma cacao]	Theobroma cacao	666	91	5e-12	90.48
XP_017969870.1	PREDICTED: receptor-like serine/threonine-protein kinase At2g45590 [Theobroma cacao]	Theobroma cacao	652	91	5e-12	90.48
XP_021281199.1	receptor-like serine/threonine-protein kinase At2g45590 [Herrania umbratica]	Herrania umbratica	651	91	5e-12	90.48
CAA0820805.1	Receptor-like serine/threonine-protein kinase [Striga hermonthica]	Striga hermonthica	496	100	5e-12	82.61
KAA8515961.1	hypothetical protein F0562_019140 [Nyssa sinensis]	Nyssa sinensis	737	91	7e-12	90.48
XP_027103357.1	receptor-like serine/threonine-protein kinase At2g45590 [Coffea arabica]	Coffea arabica	713	91	7e-12	90.48
XP_027115021.1	receptor-like serine/threonine-protein kinase At2g45590 [Coffea arabica]	Coffea arabica	695	91	7e-12	90.48
CDP17807.1	unnamed protein product [Coffea canephora]	Coffea canephora	695	91	7e-12	90.48
XP_027163178.1	receptor-like serine/threonine-protein kinase At2g45590 [Coffea eugenioides]	Coffea eugenioides	695	91	7e-12	90.48
KAF7825978.1	receptor-like serine/threonine-protein kinase [Senna tora]	Senna tora	683	100	7e-12	82.61
XP_017236276.1	PREDICTED: receptor-like serine/threonine-protein kinase At2g45590 [Daucus carota subsp. sativus]	Daucus carota subsp. sativus	674	100	7e-12	82.61
XP_019189743.1	PREDICTED: receptor-like serine/threonine-protein kinase At2g45590 [Ipomoea nil]	Ipomoea nil	673	91	7e-12	90.48
KAI4354935.1	hypothetical protein L6164_003757 [Bauhinia variegata]	Bauhinia variegata	672	100	7e-12	82.61
KAI9110082.1	hypothetical protein K1719_019123 [Acacia pycnantha]	Acacia pycnantha	672	91	7e-12	90.48
KAI4356849.1	hypothetical protein L6164_000836 [Bauhinia variegata]	Bauhinia variegata	671	100	7e-12	82.61
XP_034709660.1	receptor-like serine/threonine-protein kinase At2g45590 [Vitis riparia]	Vitis riparia	664	100	7e-12	82.61
XP_010661596.1	PREDICTED: receptor-like serine/threonine-protein kinase At2g45590 [Vitis vinifera]	Vitis vinifera	664	100	7e-12	82.61
RVX01017.1	Receptor-like serine/threonine-protein kinase [Vitis vinifera]	Vitis vinifera	661	100	7e-12	82.61
XP_002320077.3	receptor-like serine/threonine-protein kinase At2g45590 [Populus trichocarpa]	Populus trichocarpa	659	91	7e-12	90.48
KAG6749418.1	hypothetical protein POTOM_046464 [Populus tomentosa]	Populus tomentosa	659	91	7e-12	90.48
KAG5231281.1	kinase family protein [Salix suchowensis]	Salix suchowensis	658	91	7e-12	90.48
XP_031112271.1	receptor-like serine/threonine-protein kinase At2g45590 [Ipomoea triloba]	Ipomoea triloba	657	91	7e-12	90.48
KAI5564408.1	hypothetical protein BDE02_14G058000 [Populus trichocarpa]	Populus trichocarpa	657	91	7e-12	90.48
KAG6748016.1	hypothetical protein POTOM_047911 [Populus tomentosa]	Populus tomentosa	657	91	7e-12	90.48
XP_034904436.1	receptor-like serine/threonine-protein kinase At2g45590 [Populus alba]	Populus alba	657	91	7e-12	90.48
KAF9668868.1	hypothetical protein SADUNF_Sadunf14G0048200 [Salix dunnii]	Salix dunnii	656	91	7e-12	90.48
KAB5527010.1	hypothetical protein DKX38_020857 [Salix brachista]	Salix brachista	656	91	7e-12	90.48
GFY99591.1	protein kinase superfamily protein [Actinidia rufa]	Actinidia rufa	654	100	7e-12	82.61
XP_011034761.1	PREDICTED: LOW QUALITY PROTEIN: receptor-like serine/threonine-protein kinase At2g45590 [Populus euphratica]	Populus euphratica	654	91	7e-12	90.48
XP_007134915.1	hypothetical protein PHAVU_010G086600g [Phaseolus vulgaris]	Phaseolus vulgaris	642	100	7e-12	82.61
KAH8488510.1	hypothetical protein H0E87_024252 [Populus deltoides]	Populus deltoides	556	91	7e-12	90.48
KAI4354934.1	hypothetical protein L6164_003757 [Bauhinia variegata]	Bauhinia variegata	488	100	7e-12	82.61
XP_019241798.1	PREDICTED: receptor-like serine/threonine-protein kinase At2g45590 [Nicotiana attenuata]	Nicotiana attenuata	707	100	1e-11	82.61
XP_016465347.1	PREDICTED: receptor-like serine/threonine-protein kinase At2g45590 [Nicotiana tabacum]	Nicotiana tabacum	698	100	1e-11	82.61
XP_049398886.1	receptor-like serine/threonine-protein kinase At2g45590 [Solanum stenotomum]	Solanum stenotomum	685	100	1e-11	82.61
XP_006339510.1	PREDICTED: receptor-like serine/threonine-protein kinase At2g45590 [Solanum tuberosum]	Solanum tuberosum	685	100	1e-11	82.61
KAH0766254.1	hypothetical protein KY285_002125 [Solanum tuberosum]	Solanum tuberosum	685	100	1e-11	82.61
XP_049351500.1	receptor-like serine/threonine-protein kinase At2g45590 [Solanum verrucosum]	Solanum verrucosum	685	100	1e-11	82.61
XP_009592522.1	receptor-like serine/threonine-protein kinase At2g45590 [Nicotiana tomentosiformis]	Nicotiana tomentosiformis	685	100	1e-11	82.61
KAG5626810.1	hypothetical protein H5410_012028 [Solanum commersonii]	Solanum commersonii	683	100	1e-11	82.61
KAI3444650.1	hypothetical protein Pfo_001315 [Paulownia fortunei]	Paulownia fortunei	679	100	1e-11	82.61
XP_047314954.1	receptor-like serine/threonine-protein kinase At2g45590 [Impatiens glandulifera]	Impatiens glandulifera	666	100	1e-11	82.61
KAI9180561.1	hypothetical protein LWI28_006061 [Acer negundo]	Acer negundo	664	100	1e-11	82.61
KZV57617.1	receptor-like serine/threonine-protein kinase-like [Dorcoceras hygrometricum]	Dorcoceras hygrometricum	661	100	1e-11	82.61
XP_009776443.1	PREDICTED: receptor-like serine/threonine-protein kinase At2g45590 [Nicotiana sylvestris]	Nicotiana sylvestris	659	100	1e-11	82.61
KAG5251485.1	receptor serine/threonine-protein kinase [Salix suchowensis]	Salix suchowensis	658	100	1e-11	82.61
KAH6830780.1	Protein kinase superfamily protein [Perilla frutescens var. hirtella]	Perilla frutescens var. hirtella	654	100	1e-11	82.61
KAH6817842.1	Protein kinase superfamily protein [Perilla frutescens var. frutescens]	Perilla frutescens var. frutescens	653	100	1e-11	82.61
KAH6779805.1	Protein kinase superfamily protein [Perilla frutescens var. hirtella]	Perilla frutescens var. hirtella	653	100	1e-11	82.61
XP_016455180.1	PREDICTED: receptor-like serine/threonine-protein kinase At2g45590 [Nicotiana tabacum]	Nicotiana tabacum	557	100	1e-11	82.61
XP_041021349.1	LOW QUALITY PROTEIN: receptor-like serine/threonine-protein kinase At2g45590 [Juglans microcarpa x Juglans regia]	Juglans microcarpa x Juglans regia	722	100	1e-11	83.33
KAF3963179.1	hypothetical protein CMV_012400 [Castanea mollissima]	Castanea mollissima	675	100	1e-11	82.61
XP_030930349.1	receptor-like serine/threonine-protein kinase At2g45590 [Quercus lobata]	Quercus lobata	675	100	1e-11	82.61
XP_023928496.1	receptor-like serine/threonine-protein kinase At2g45590 [Quercus suber]	Quercus suber	673	100	1e-11	82.61
XP_050249837.1	receptor-like serine/threonine-protein kinase At2g45590 [Quercus robur]	Quercus robur	672	100	1e-11	82.61
POE90842.1	receptor-like serine/threonine-protein kinase [Quercus suber]	Quercus suber	633	100	1e-11	82.61
PNX93154.1	receptor-like serine/threonine-protein kinase [Trifolium pratense]	Trifolium pratense	722	100	2e-11	82.61
XP_045803941.1	receptor-like serine/threonine-protein kinase At2g45590 isoform X1 [Trifolium pratense]	Trifolium pratense	690	100	2e-11	82.61
XP_045803942.1	receptor-like serine/threonine-protein kinase At2g45590 isoform X2 [Trifolium pratense]	Trifolium pratense	687	100	2e-11	82.61
XP_003627651.3	receptor-like serine/threonine-protein kinase At2g45590 [Medicago truncatula]	Medicago truncatula	685	100	2e-11	82.61
AET02127.2	receptor-like Serine/Threonine-kinase plant [Medicago truncatula]	Medicago truncatula	685	100	2e-11	82.61
XP_004510924.1	receptor-like serine/threonine-protein kinase At2g45590 [Cicer arietinum]	Cicer arietinum	684	100	2e-11	82.61
TMW84747.1	hypothetical protein EJD97_024496 [Solanum chilense]	Solanum chilense	684	100	2e-11	83.33
XP_015063143.1	receptor-like serine/threonine-protein kinase At2g45590 [Solanum pennellii]	Solanum pennellii	684	100	2e-11	83.33
XP_004231177.1	receptor-like serine/threonine-protein kinase At2g45590 [Solanum lycopersicum]	Solanum lycopersicum	684	100	2e-11	83.33
XP_050873260.1	receptor-like serine/threonine-protein kinase At2g45590 [Pisum sativum]	Pisum sativum	680	100	2e-11	82.61
XP_038875845.1	receptor-like serine/threonine-protein kinase At2g45590 [Benincasa hispida]	Benincasa hispida	656	100	2e-11	83.33
XP_044492085.1	receptor-like serine/threonine-protein kinase At2g45590 [Mangifera indica]	Mangifera indica	655	100	2e-11	82.61
KAG5053753.1	hypothetical protein JHK85_006263 [Glycine max]	Glycine max	651	100	2e-11	82.61
KAG5070891.1	hypothetical protein JHK86_006102 [Glycine max]	Glycine max	649	100	2e-11	82.61
KAG5042033.1	hypothetical protein JHK87_005948 [Glycine soja]	Glycine soja	649	100	2e-11	82.61
XP_028224134.1	receptor-like serine/threonine-protein kinase At2g45590 [Glycine soja]	Glycine soja	644	100	2e-11	82.61
KAG5021996.1	hypothetical protein JHK85_018338 [Glycine max]	Glycine max	633	100	2e-11	82.61
XP_003529986.1	receptor-like serine/threonine-protein kinase At2g45590 [Glycine max]	Glycine max	633	100	2e-11	82.61
KAH1085935.1	hypothetical protein GYH30_017763 [Glycine max]	Glycine max	633	100	2e-11	82.61
GAU40936.1	hypothetical protein TSUD_348730 [Trifolium subterraneum]	Trifolium subterraneum	598	100	2e-11	82.61
KAF7137608.1	hypothetical protein RHSIM_Rhsim07G0024000 [Rhododendron simsii]	Rhododendron simsii	579	100	2e-11	83.33
MCH98635.1	receptor-like serine/threonine-protein kinase [Trifolium medium]	Trifolium medium	287	100	2e-11	82.61
XP_016574612.1	receptor-like serine/threonine-protein kinase At2g45590 isoform X1 [Capsicum annuum]	Capsicum annuum	721	100	3e-11	82.61
PHT93418.1	Receptor-like serine/threonine-protein kinase [Capsicum annuum]	Capsicum annuum	691	100	3e-11	82.61
PHT39866.1	Receptor-like serine/threonine-protein kinase [Capsicum baccatum]	Capsicum baccatum	685	100	3e-11	82.61
XP_024172667.1	receptor-like serine/threonine-protein kinase At2g45590 [Rosa chinensis]	Rosa chinensis	685	100	3e-11	76.92
XP_016574618.1	receptor-like serine/threonine-protein kinase At2g45590 isoform X2 [Capsicum annuum]	Capsicum annuum	681	100	3e-11	82.61
XP_050386096.1	receptor-like serine/threonine-protein kinase At2g45590 [Potentilla anserina]	Potentilla anserina	678	100	3e-11	76.92
PHU29240.1	Receptor-like serine/threonine-protein kinase [Capsicum chinense]	Capsicum chinense	677	100	3e-11	82.61
GAV76656.1	Pkinase domain-containing protein/Pkinase_Tyr domain-containing protein [Cephalotus follicularis]	Cephalotus follicularis	634	100	3e-11	82.61
XP_048321541.1	receptor-like serine/threonine-protein kinase At2g45590 [Ziziphus jujuba var. spinosa]	Ziziphus jujuba var. spinosa	704	100	4e-11	76.92
XP_015893134.1	receptor-like serine/threonine-protein kinase At2g45590 [Ziziphus jujuba var. spinosa]	Ziziphus jujuba var. spinosa	704	100	4e-11	76.92
KAE8697543.1	Receptor-like serine/threonine-protein kinase [Hibiscus syriacus]	Hibiscus syriacus	663	100	4e-11	76.92
TKY63779.1	Receptor serine/threonine-protein kinase [Spatholobus suberectus]	Spatholobus suberectus	653	100	4e-11	83.33
XP_039008012.1	receptor-like serine/threonine-protein kinase At2g45590 [Hibiscus syriacus]	Hibiscus syriacus	653	100	4e-11	76.92
KAG6574785.1	Receptor-like serine/threonine-protein kinase [Cucurbita argyrosperma subsp. sororia]	Cucurbita argyrosperma subsp. sororia	651	100	4e-11	83.33
XP_023006390.1	receptor-like serine/threonine-protein kinase At2g45590 [Cucurbita maxima]	Cucurbita maxima	648	100	4e-11	83.33
XP_022959186.1	receptor-like serine/threonine-protein kinase At2g45590 [Cucurbita moschata]	Cucurbita moschata	648	100	4e-11	83.33
KAG7013365.1	Receptor-like serine/threonine-protein kinase [Cucurbita argyrosperma subsp. argyrosperma]	Cucurbita argyrosperma subsp. argyrosperma	647	100	4e-11	83.33
XP_023547401.1	receptor-like serine/threonine-protein kinase At2g45590 [Cucurbita pepo subsp. pepo]	Cucurbita pepo subsp. pepo	646	100	4e-11	83.33
GKU88335.1	hypothetical protein SLEP1_g2616 [Shorea leprosula]	Shorea leprosula	641	100	4e-11	82.61
XP_022999820.1	receptor-like serine/threonine-protein kinase At2g45590 [Cucurbita maxima]	Cucurbita maxima	615	100	4e-11	84
KAG7026041.1	Receptor-like serine/threonine-protein kinase [Cucurbita argyrosperma subsp. argyrosperma]	Cucurbita argyrosperma subsp. argyrosperma	613	100	4e-11	84
KAG6593702.1	Receptor-like serine/threonine-protein kinase [Cucurbita argyrosperma subsp. sororia]	Cucurbita argyrosperma subsp. sororia	613	100	4e-11	84
XP_022964451.1	receptor-like serine/threonine-protein kinase At2g45590 [Cucurbita moschata]	Cucurbita moschata	613	100	4e-11	84
XP_023515184.1	receptor-like serine/threonine-protein kinase At2g45590 [Cucurbita pepo subsp. pepo]	Cucurbita pepo subsp. pepo	612	100	4e-11	84
OMP08084.1	hypothetical protein CCACVL1_01163 [Corchorus capsularis]	Corchorus capsularis	385	100	4e-11	76.92
TKY63790.1	Receptor serine/threonine-protein kinase [Spatholobus suberectus]	Spatholobus suberectus	315	100	4e-11	83.33
KAI3681667.1	hypothetical protein L6452_36469 [Arctium lappa]	Arctium lappa	684	100	5e-11	78.26
XP_024992349.1	receptor-like serine/threonine-protein kinase At2g45590 [Cynara cardunculus var. scolymus]	Cynara cardunculus var. scolymus	683	100	5e-11	78.26
XP_023759805.2	receptor-like serine/threonine-protein kinase At2g45590 [Lactuca sativa]	Lactuca sativa	680	100	5e-11	78.26
KAI3495004.1	hypothetical protein L1887_37103 [Cichorium endivia]	Cichorium endivia	677	100	5e-11	78.26
KAI3711333.1	hypothetical protein L2E82_41339 [Cichorium intybus]	Cichorium intybus	677	100	5e-11	78.26
XP_042066020.1	receptor-like serine/threonine-protein kinase At2g45590 [Salvia splendens]	Salvia splendens	662	100	5e-11	78.26
PSS13994.1	Receptor-like serine/threonine-protein kinase [Actinidia chinensis var. chinensis]	Actinidia chinensis var. chinensis	657	100	5e-11	82.61
XP_004145055.1	receptor-like serine/threonine-protein kinase At2g45590 [Cucumis sativus]	Cucumis sativus	654	100	5e-11	83.33
XP_047983038.1	receptor-like serine/threonine-protein kinase At2g45590 [Salvia hispanica]	Salvia hispanica	654	100	5e-11	78.26
XP_008460138.1	receptor-like serine/threonine-protein kinase At2g45590 [Cucumis melo]	Cucumis melo	653	100	5e-11	83.33
TYH42909.1	hypothetical protein ES332_D11G093700v1 [Gossypium tomentosum]	Gossypium tomentosum	652	100	5e-11	80.77
KAG6435702.1	hypothetical protein SASPL_100577 [Salvia splendens]	Salvia splendens	622	100	5e-11	78.26
KAI8028112.1	Receptor-like serine/threonine-protein kinase [Camellia lanceoleosa]	Camellia lanceoleosa	699	91	8e-11	85.71
XP_028117364.1	receptor-like serine/threonine-protein kinase At2g45590 isoform X1 [Camellia sinensis]	Camellia sinensis	699	91	8e-11	85.71
XP_010264157.1	PREDICTED: receptor-like serine/threonine-protein kinase At2g45590 [Nelumbo nucifera]	Nelumbo nucifera	698	100	8e-11	83.33
KAJ0931736.1	putative protein kinase RLK-Pelle-RLCK-XI family [Helianthus annuus]	Helianthus annuus	688	100	8e-11	78.26
XP_021969527.1	receptor-like serine/threonine-protein kinase At2g45590 [Helianthus annuus]	Helianthus annuus	686	100	8e-11	78.26
XP_028117365.1	receptor-like serine/threonine-protein kinase At2g45590 isoform X2 [Camellia sinensis]	Camellia sinensis	680	91	8e-11	85.71
KAI7748601.1	hypothetical protein M8C21_012401 [Ambrosia artemisiifolia]	Ambrosia artemisiifolia	679	100	8e-11	78.26
XP_028117366.1	receptor-like serine/threonine-protein kinase At2g45590 isoform X3 [Camellia sinensis]	Camellia sinensis	672	91	8e-11	85.71
DAD18620.1	TPA: hypothetical protein HUJ06_020083 [Nelumbo nucifera]	Nelumbo nucifera	671	100	8e-11	83.33
XP_012083532.1	receptor-like serine/threonine-protein kinase At2g45590 [Jatropha curcas]	Jatropha curcas	671	100	8e-11	78.26
XP_010092730.1	receptor-like serine/threonine-protein kinase At2g45590 [Morus notabilis]	Morus notabilis	668	86	8e-11	90
PIN06540.1	MEKK [Handroanthus impetiginosus]	Handroanthus impetiginosus	665	100	8e-11	78.26
XP_011091151.1	receptor-like serine/threonine-protein kinase At2g45590 [Sesamum indicum]	Sesamum indicum	663	100	8e-11	78.26
KAH6789524.1	Protein kinase superfamily protein [Perilla frutescens var. frutescens]	Perilla frutescens var. frutescens	652	100	8e-11	78.26
KAJ0565518.1	putative protein kinase RLK-Pelle-RLCK-XI family [Helianthus annuus]	Helianthus annuus	640	100	8e-11	78.26
KAJ0739853.1	putative protein kinase RLK-Pelle-RLCK-XI family [Helianthus annuus]	Helianthus annuus	614	100	8e-11	78.26
KAJ0559514.1	putative protein kinase RLK-Pelle-RLCK-XI family [Helianthus annuus]	Helianthus annuus	594	100	8e-11	78.26
KAJ0910615.1	putative protein kinase RLK-Pelle-RLCK-XI family [Helianthus annuus]	Helianthus annuus	569	100	8e-11	78.26
BAJ53146.1	JHL05D22.17 [Jatropha curcas]	Jatropha curcas	548	100	8e-11	78.26
KAJ0779288.1	putative protein kinase RLK-Pelle-RLCK-XI family [Helianthus annuus]	Helianthus annuus	502	100	8e-11	78.26
XP_012843935.1	PREDICTED: receptor-like serine/threonine-protein kinase At2g45590 [Erythranthe guttata]	Erythranthe guttata	467	91	8e-11	85.71
EYU32023.1	hypothetical protein MIMGU_mgv1a022902mg [Erythranthe guttata]	Erythranthe guttata	452	91	8e-11	85.71
GEW63111.1	receptor-like serine/threonine-protein kinase At2g45590 [Tanacetum cinerariifolium]	Tanacetum cinerariifolium	676	100	1e-10	78.26
KAF2315371.1	hypothetical protein GH714_038961 [Hevea brasiliensis]	Hevea brasiliensis	317	100	1e-10	78.26
KAG8391722.1	hypothetical protein BUALT_Bualt01G0216700 [Buddleja alternifolia]	Buddleja alternifolia	710	100	2e-10	78.26
XP_021644414.1	receptor-like serine/threonine-protein kinase At4g25390 [Hevea brasiliensis]	Hevea brasiliensis	703	100	2e-10	82.61
XP_043621899.1	receptor-like serine/threonine-protein kinase At2g45590 [Erigeron canadensis]	Erigeron canadensis	681	100	2e-10	78.26
KAI5647330.1	hypothetical protein M9H77_33335 [Catharanthus roseus]	Catharanthus roseus	681	91	2e-10	86.36
XP_050137262.1	receptor-like serine/threonine-protein kinase At2g45590 [Malus sylvestris]	Malus sylvestris	673	100	2e-10	79.17
CAN70068.1	hypothetical protein VITISV_015041 [Vitis vinifera]	Vitis vinifera	669	95	2e-10	82.61
KAI8545260.1	hypothetical protein RHMOL_Rhmol07G0027600 [Rhododendron molle]	Rhododendron molle	654	100	2e-10	79.17
KAG5538516.1	hypothetical protein RHGRI_019183 [Rhododendron griersonianum]	Rhododendron griersonianum	652	100	2e-10	79.17
KAE9460011.1	hypothetical protein C3L33_08049 [Rhododendron williamsianum]	Rhododendron williamsianum	652	100	2e-10	79.17
XP_010662349.1	PREDICTED: receptor-like serine/threonine-protein kinase At4g25390 [Vitis vinifera]	Vitis vinifera	648	95	2e-10	82.61
XP_034711240.1	receptor-like serine/threonine-protein kinase At4g25390 [Vitis riparia]	Vitis riparia	648	95	2e-10	82.61
MCD7467622.1	hypothetical protein [Datura stramonium]	Datura stramonium	560	100	2e-10	78.26
GKV12967.1	hypothetical protein SLEP1_g24050 [Shorea leprosula]	Shorea leprosula	476	100	2e-10	82.61
KAF2315720.1	hypothetical protein GH714_040252 [Hevea brasiliensis]	Hevea brasiliensis	441	100	2e-10	82.61
CBI24477.3	unnamed protein product [Vitis vinifera]	Vitis vinifera	413	95	2e-10	82.61
KAG9155599.1	hypothetical protein Leryth_024353 [Lithospermum erythrorhizon]	Lithospermum erythrorhizon	265	100	2e-10	78.26
KAB1218846.1	hypothetical protein CJ030_MR3G018277 [Morella rubra]	Morella rubra	756	100	2e-10	78.26
XP_035548329.1	receptor-like serine/threonine-protein kinase At2g45590 isoform X1 [Juglans regia]	Juglans regia	719	100	2e-10	78.26
XP_018831948.2	receptor-like serine/threonine-protein kinase At2g45590 isoform X2 [Juglans regia]	Juglans regia	690	100	2e-10	78.26
XP_018831949.2	receptor-like serine/threonine-protein kinase At2g45590 isoform X3 [Juglans regia]	Juglans regia	687	100	2e-10	78.26
KAI3693909.1	hypothetical protein L1987_76864 [Smallanthus sonchifolius]	Smallanthus sonchifolius	685	100	2e-10	73.08
KAG7998291.1	hypothetical protein I3843_01G251500 [Carya illinoinensis]	Carya illinoinensis	684	100	2e-10	78.26
XP_042951352.1	receptor-like serine/threonine-protein kinase At2g45590 [Carya illinoinensis]	Carya illinoinensis	684	100	2e-10	78.26
KAF5466927.1	hypothetical protein F2P56_016808 [Juglans regia]	Juglans regia	684	100	2e-10	78.26
XP_011469118.1	PREDICTED: LOW QUALITY PROTEIN: receptor-like serine/threonine-protein kinase At2g45590 [Fragaria vesca subsp. vesca]	Fragaria vesca subsp. vesca	683	100	2e-10	73.08
XP_018831952.2	receptor-like serine/threonine-protein kinase At2g45590 isoform X4 [Juglans regia]	Juglans regia	670	100	2e-10	78.26
KAG2729571.1	hypothetical protein I3760_01G256500 [Carya illinoinensis]	Carya illinoinensis	667	100	2e-10	78.26
KAG2723316.1	hypothetical protein I3760_02G164600 [Carya illinoinensis]	Carya illinoinensis	661	100	2e-10	78.26
KAG6728209.1	hypothetical protein I3842_02G162000 [Carya illinoinensis]	Carya illinoinensis	661	100	2e-10	78.26
KAG7992747.1	hypothetical protein I3843_02G142700 [Carya illinoinensis]	Carya illinoinensis	661	100	2e-10	78.26
XP_042968339.1	receptor-like serine/threonine-protein kinase At2g45590 [Carya illinoinensis]	Carya illinoinensis	661	100	2e-10	78.26
XP_040999439.1	receptor-like serine/threonine-protein kinase At2g45590 [Juglans microcarpa x Juglans regia]	Juglans microcarpa x Juglans regia	661	100	2e-10	78.26
XP_018846299.2	receptor-like serine/threonine-protein kinase At2g45590 [Juglans regia]	Juglans regia	657	100	2e-10	78.26
KAG5533736.1	hypothetical protein RHGRI_027801 [Rhododendron griersonianum]	Rhododendron griersonianum	653	100	2e-10	78.26
XP_052724239.1	receptor-like serine/threonine-protein kinase At2g45590 isoform X1 [Vigna angularis]	Vigna angularis	646	100	2e-10	79.17
XP_022632278.1	receptor-like serine/threonine-protein kinase At2g45590 [Vigna radiata var. radiata]	Vigna radiata var. radiata	644	100	2e-10	79.17
XP_017430187.1	receptor-like serine/threonine-protein kinase At2g45590 isoform X2 [Vigna angularis]	Vigna angularis	642	100	2e-10	79.17
XP_047163396.1	receptor-like serine/threonine-protein kinase At2g45590 [Vigna umbellata]	Vigna umbellata	642	100	2e-10	79.17
XP_027908065.1	receptor-like serine/threonine-protein kinase At2g45590 [Vigna unguiculata]	Vigna unguiculata	642	100	2e-10	79.17
KOM47869.1	hypothetical protein LR48_Vigan07g157300 [Vigna angularis]	Vigna angularis	641	100	2e-10	79.17
KAG2380456.1	Receptor-like serine/threonine-protein [Vigna angularis]	Vigna angularis	575	100	2e-10	79.17
KAE9451677.1	hypothetical protein C3L33_16461 [Rhododendron williamsianum]	Rhododendron williamsianum	566	100	2e-10	78.26
KAG6669661.1	hypothetical protein CIPAW_01G259500 [Carya illinoinensis]	Carya illinoinensis	524	100	2e-10	78.26
KAG6734185.1	hypothetical protein I3842_01G261100 [Carya illinoinensis]	Carya illinoinensis	308	100	2e-10	78.26
KAF8379360.1	hypothetical protein HHK36_028794 [Tetracentron sinense]	Tetracentron sinense	797	100	3e-10	82.61
XP_016184262.1	receptor-like serine/threonine-protein kinase At2g45590 [Arachis ipaensis]	Arachis ipaensis	700	100	3e-10	79.17
XP_025657698.1	receptor-like serine/threonine-protein kinase At2g45590 [Arachis hypogaea]	Arachis hypogaea	693	100	3e-10	79.17
QHO54572.1	Receptor-like serine/threonine-protein kinase [Arachis hypogaea]	Arachis hypogaea	693	100	3e-10	79.17
XP_015950870.2	LOW QUALITY PROTEIN: receptor-like serine/threonine-protein kinase At2g45590 [Arachis duranensis]	Arachis duranensis	682	100	3e-10	79.17
XP_027335820.1	receptor-like serine/threonine-protein kinase At2g45590 isoform X1 [Abrus precatorius]	Abrus precatorius	658	100	3e-10	79.17
XP_027335821.1	receptor-like serine/threonine-protein kinase At2g45590 isoform X2 [Abrus precatorius]	Abrus precatorius	638	100	3e-10	79.17
CAH9096965.1	unnamed protein product [Cuscuta europaea]	Cuscuta europaea	625	100	3e-10	78.26
CAH9123805.1	unnamed protein product [Cuscuta epithymum]	Cuscuta epithymum	624	100	3e-10	78.26
CAH9093304.1	unnamed protein product [Cuscuta epithymum]	Cuscuta epithymum	624	100	3e-10	78.26
KAE8665847.1	Receptor-like serine/threonine-protein kinase [Hibiscus syriacus]	Hibiscus syriacus	622	100	3e-10	67.74
KAI3787361.1	hypothetical protein L1987_41789 [Smallanthus sonchifolius]	Smallanthus sonchifolius	681	100	4e-10	78.26
KAE7997176.1	hypothetical protein FH972_001831 [Carpinus fangiana]	Carpinus fangiana	672	100	4e-10	78.26
EPS64014.1	hypothetical protein M569_10767 [Genlisea aurea]	Genlisea aurea	661	95	4e-10	82.61
XP_042011357.1	receptor-like serine/threonine-protein kinase At2g45590 [Salvia splendens]	Salvia splendens	657	91	4e-10	80.95
KAG6432390.1	hypothetical protein SASPL_103966 [Salvia splendens]	Salvia splendens	616	91	4e-10	80.95
KAD5316976.1	hypothetical protein E3N88_16922 [Mikania micrantha]	Mikania micrantha	612	100	4e-10	78.26
XP_019107699.2	receptor-like serine/threonine-protein kinase At2g45590 isoform X1 [Beta vulgaris subsp. vulgaris]	Beta vulgaris subsp. vulgaris	722	100	6e-10	82.61
XP_010692288.2	receptor-like serine/threonine-protein kinase At2g45590 isoform X2 [Beta vulgaris subsp. vulgaris]	Beta vulgaris subsp. vulgaris	714	100	6e-10	82.61
KMT00132.1	hypothetical protein BVRB_1g019540 [Beta vulgaris subsp. vulgaris]	Beta vulgaris subsp. vulgaris	714	100	6e-10	82.61
XP_010692290.2	receptor-like serine/threonine-protein kinase At2g45590 isoform X3 [Beta vulgaris subsp. vulgaris]	Beta vulgaris subsp. vulgaris	712	100	6e-10	82.61
XP_021856503.1	receptor-like serine/threonine-protein kinase At2g45590 [Spinacia oleracea]	Spinacia oleracea	701	100	6e-10	82.61
CAI0385542.1	unnamed protein product [Linum tenue]	Linum tenue	659	95	6e-10	77.27
GER57479.1	kinase family protein [Striga asiatica]	Striga asiatica	613	91	6e-10	80.95
KAG8381439.1	hypothetical protein BUALT_Bualt06G0122100 [Buddleja alternifolia]	Buddleja alternifolia	772	95	8e-10	82.61
KDP22361.1	hypothetical protein JCGZ_26192 [Jatropha curcas]	Jatropha curcas	704	100	8e-10	78.26
XP_012090359.2	receptor-like serine/threonine-protein kinase At4g25390 [Jatropha curcas]	Jatropha curcas	704	100	8e-10	78.26
XP_052191875.1	receptor-like serine/threonine-protein kinase At2g45590 [Diospyros lotus]	Diospyros lotus	686	91	8e-10	80.95
KAI3704906.1	hypothetical protein L1987_75135 [Smallanthus sonchifolius]	Smallanthus sonchifolius	659	95	8e-10	78.26
XP_020219291.1	receptor-like serine/threonine-protein kinase At2g45590 [Cajanus cajan]	Cajanus cajan	625	91	8e-10	76.92
KAG5558464.1	hypothetical protein RHGRI_008410 [Rhododendron griersonianum]	Rhododendron griersonianum	675	95	1e-09	78.26
KAE9464962.1	hypothetical protein C3L33_03145 [Rhododendron williamsianum]	Rhododendron williamsianum	552	95	1e-09	78.26
RVX08167.1	Receptor-like serine/threonine-protein kinase [Vitis vinifera]	Vitis vinifera	425	91	1e-09	81.82
KAI6672264.1	hypothetical protein NL676_000170 [Syzygium grande]	Syzygium grande	806	95	2e-09	78.26
KAI8564686.1	hypothetical protein RHMOL_Rhmol03G0200800 [Rhododendron molle]	Rhododendron molle	740	95	2e-09	78.26
XP_021728665.1	receptor-like serine/threonine-protein kinase At2g45590 [Chenopodium quinoa]	Chenopodium quinoa	714	100	2e-09	82.61
XP_021748565.1	receptor-like serine/threonine-protein kinase At2g45590 [Chenopodium quinoa]	Chenopodium quinoa	709	100	2e-09	82.61
PHT53051.1	Receptor-like serine/threonine-protein kinase [Capsicum baccatum]	Capsicum baccatum	692	95	2e-09	78.26
XP_028063666.1	receptor-like serine/threonine-protein kinase At4g25390 isoform X1 [Camellia sinensis]	Camellia sinensis	692	95	2e-09	78.26
XP_016438445.1	PREDICTED: LOW QUALITY PROTEIN: receptor-like serine/threonine-protein kinase At4g25390 [Nicotiana tabacum]	Nicotiana tabacum	692	95	2e-09	78.26
PHT87219.1	Receptor-like serine/threonine-protein kinase [Capsicum annuum]	Capsicum annuum	692	95	2e-09	78.26
XP_004234147.1	receptor-like serine/threonine-protein kinase At4g25390 [Solanum lycopersicum]	Solanum lycopersicum	691	95	2e-09	78.26
MCD7459592.1	hypothetical protein [Datura stramonium]	Datura stramonium	691	95	2e-09	78.26
TMW83758.1	hypothetical protein EJD97_000786 [Solanum chilense]	Solanum chilense	691	95	2e-09	78.26
XP_015067931.1	receptor-like serine/threonine-protein kinase At4g25390 [Solanum pennellii]	Solanum pennellii	691	95	2e-09	78.26
XP_016564735.2	receptor-like serine/threonine-protein kinase At4g25390 [Capsicum annuum]	Capsicum annuum	690	95	2e-09	78.26
XP_028063669.1	receptor-like serine/threonine-protein kinase At4g25390 isoform X2 [Camellia sinensis]	Camellia sinensis	690	95	2e-09	78.26
KAH0686311.1	hypothetical protein KY284_016864 [Solanum tuberosum]	Solanum tuberosum	689	95	2e-09	78.26
KAH0702590.1	hypothetical protein KY285_016868 [Solanum tuberosum]	Solanum tuberosum	689	95	2e-09	78.26
KAA8533803.1	hypothetical protein F0562_031320 [Nyssa sinensis]	Nyssa sinensis	689	95	2e-09	78.26
KAG5616786.1	hypothetical protein H5410_016610 [Solanum commersonii]	Solanum commersonii	689	95	2e-09	78.26
XP_049363509.1	receptor-like serine/threonine-protein kinase At2g45590 [Solanum verrucosum]	Solanum verrucosum	689	95	2e-09	78.26
XP_006362688.1	PREDICTED: receptor-like serine/threonine-protein kinase At2g45590 [Solanum tuberosum]	Solanum tuberosum	689	95	2e-09	78.26
XP_049396008.1	receptor-like serine/threonine-protein kinase At2g45590 [Solanum stenotomum]	Solanum stenotomum	689	95	2e-09	78.26
THG16947.1	hypothetical protein TEA_015752 [Camellia sinensis var. sinensis]	Camellia sinensis var. sinensis	688	95	2e-09	78.26
XP_009790475.1	PREDICTED: receptor-like serine/threonine-protein kinase At4g25390 [Nicotiana sylvestris]	Nicotiana sylvestris	686	95	2e-09	78.26
XP_019228078.1	PREDICTED: receptor-like serine/threonine-protein kinase At4g25390 [Nicotiana attenuata]	Nicotiana attenuata	685	95	2e-09	78.26
KAI8029304.1	Receptor-like serine/threonine-protein kinase [Camellia lanceoleosa]	Camellia lanceoleosa	685	95	2e-09	78.26
XP_009621667.1	receptor-like serine/threonine-protein kinase At4g25390 [Nicotiana tomentosiformis]	Nicotiana tomentosiformis	685	95	2e-09	78.26
GKV16338.1	hypothetical protein SLEP1_g26995 [Shorea leprosula]	Shorea leprosula	680	95	2e-09	78.26
PSR93389.1	Receptor-like serine/threonine-protein kinase [Actinidia chinensis var. chinensis]	Actinidia chinensis var. chinensis	679	95	2e-09	78.26
XP_039066656.1	receptor-like serine/threonine-protein kinase At4g25390 [Hibiscus syriacus]	Hibiscus syriacus	664	95	2e-09	78.26
PSS33133.1	Receptor-like serine/threonine-protein kinase [Actinidia chinensis var. chinensis]	Actinidia chinensis var. chinensis	661	95	2e-09	78.26
KAF8008645.1	hypothetical protein BT93_K2341 [Corymbia citriodora subsp. variegata]	Corymbia citriodora subsp. variegata	659	95	2e-09	78.26
XP_047163398.1	receptor-like serine/threonine-protein kinase At2g45590 [Vigna umbellata]	Vigna umbellata	642	95	2e-09	73.08
XP_024160812.1	receptor-like serine/threonine-protein kinase At4g25390 [Rosa chinensis]	Rosa chinensis	637	95	2e-09	78.26
GFZ15309.1	protein kinase superfamily protein [Actinidia rufa]	Actinidia rufa	637	95	2e-09	78.26
GFZ15267.1	protein kinase superfamily protein [Actinidia rufa]	Actinidia rufa	629	95	2e-09	78.26
KAF5959908.1	hypothetical protein HYC85_001117 [Camellia sinensis]	Camellia sinensis	625	95	2e-09	78.26
KAH7853469.1	hypothetical protein Vadar_002819 [Vaccinium darrowii]	Vaccinium darrowii	621	95	2e-09	78.26
PRQ59967.1	putative protein kinase RLK-Pelle-RLCK-XI family [Rosa chinensis]	Rosa chinensis	612	95	2e-09	78.26
GFY84262.1	protein kinase superfamily protein [Actinidia rufa]	Actinidia rufa	553	95	2e-09	78.26
XP_021910977.1	receptor-like serine/threonine-protein kinase At4g25390 [Carica papaya]	Carica papaya	480	95	2e-09	78.26
GFY92937.1	protein kinase superfamily protein [Actinidia rufa]	Actinidia rufa	367	95	2e-09	78.26
XP_021615618.1	receptor-like serine/threonine-protein kinase At4g25390 [Manihot esculenta]	Manihot esculenta	707	100	2e-09	78.26
KAI8540321.1	hypothetical protein RHMOL_Rhmol09G0253700 [Rhododendron molle]	Rhododendron molle	680	100	2e-09	73.91
KAH7863351.1	hypothetical protein Vadar_016391 [Vaccinium darrowii]	Vaccinium darrowii	649	100	2e-09	75
KAI9159971.1	hypothetical protein LWI28_003873 [Acer negundo]	Acer negundo	574	100	2e-09	73.91
KAF7133093.1	hypothetical protein RHSIM_Rhsim09G0194700 [Rhododendron simsii]	Rhododendron simsii	539	100	2e-09	73.91
TXG70805.1	hypothetical protein EZV62_005740 [Acer yangbiense]	Acer yangbiense	523	100	2e-09	73.91
CAI0547094.1	unnamed protein product [Linum tenue]	Linum tenue	687	95	3e-09	81.82
XP_030463404.1	receptor-like serine/threonine-protein kinase At4g25390 [Syzygium oleosum]	Syzygium oleosum	651	95	3e-09	78.26
CAI0547093.1	unnamed protein product [Linum tenue]	Linum tenue	524	95	3e-09	81.82
CAI0547092.1	unnamed protein product [Linum tenue]	Linum tenue	500	95	3e-09	81.82
CAI0547091.1	unnamed protein product [Linum tenue]	Linum tenue	419	95	3e-09	81.82
XP_051139297.1	receptor-like serine/threonine-protein kinase At2g45590 isoform X1 [Andrographis paniculata]	Andrographis paniculata	665	95	5e-09	78.26
XP_051139379.1	receptor-like serine/threonine-protein kinase At2g45590 isoform X2 [Andrographis paniculata]	Andrographis paniculata	664	95	5e-09	78.26
XP_051139464.1	receptor-like serine/threonine-protein kinase At2g45590 isoform X3 [Andrographis paniculata]	Andrographis paniculata	663	95	5e-09	78.26
KAF8036176.1	hypothetical protein BT93_C2011 [Corymbia citriodora subsp. variegata]	Corymbia citriodora subsp. variegata	594	95	5e-09	72
XP_031096132.1	receptor-like serine/threonine-protein kinase At4g25390 [Ipomoea triloba]	Ipomoea triloba	686	95	7e-09	78.26
XP_019149747.1	PREDICTED: receptor-like serine/threonine-protein kinase At4g25390 [Ipomoea nil]	Ipomoea nil	685	95	7e-09	78.26
CAH9069803.1	unnamed protein product [Cuscuta europaea]	Cuscuta europaea	640	95	7e-09	78.26
CAH9059635.1	unnamed protein product [Cuscuta epithymum]	Cuscuta epithymum	639	95	7e-09	78.26
CAH9139756.1	unnamed protein product [Cuscuta epithymum]	Cuscuta epithymum	638	95	7e-09	78.26
RAL51393.1	hypothetical protein DM860_010895 [Cuscuta australis]	Cuscuta australis	638	95	7e-09	78.26
VFQ77570.1	unnamed protein product [Cuscuta campestris]	Cuscuta campestris	636	95	7e-09	78.26
VFQ72729.1	unnamed protein product [Cuscuta campestris]	Cuscuta campestris	634	95	7e-09	78.26
KAI3458235.1	hypothetical protein Pfo_014898 [Paulownia fortunei]	Paulownia fortunei	731	95	9e-09	78.26
KAI3471080.1	hypothetical protein Pfo_027743 [Paulownia fortunei]	Paulownia fortunei	703	95	9e-09	78.26
PIN04536.1	Tyrosine kinase [Handroanthus impetiginosus]	Handroanthus impetiginosus	702	95	9e-09	78.26
XP_011076272.1	receptor-like serine/threonine-protein kinase At4g25390 [Sesamum indicum]	Sesamum indicum	701	95	9e-09	78.26
KZV41054.1	protein kinase [Dorcoceras hygrometricum]	Dorcoceras hygrometricum	697	95	9e-09	78.26
XP_027163427.1	receptor-like serine/threonine-protein kinase At4g25390 [Coffea eugenioides]	Coffea eugenioides	678	95	9e-09	78.26
XP_027110420.1	receptor-like serine/threonine-protein kinase At4g25390 [Coffea arabica]	Coffea arabica	678	95	9e-09	78.26
KAG8381436.1	hypothetical protein BUALT_Bualt06G0121800 [Buddleja alternifolia]	Buddleja alternifolia	462	95	9e-09	78.26
KAF1876552.1	hypothetical protein Lal_00021266 [Lupinus albus]	Lupinus albus	792	100	1e-08	75
XP_030537219.1	receptor-like serine/threonine-protein kinase At4g25390 isoform X1 [Rhodamnia argentea]	Rhodamnia argentea	725	95	1e-08	73.91
XP_048139202.1	receptor-like serine/threonine-protein kinase At4g25390 isoform X2 [Rhodamnia argentea]	Rhodamnia argentea	722	95	1e-08	73.91
XP_010272626.1	PREDICTED: receptor-like serine/threonine-protein kinase At2g45590 [Nelumbo nucifera]	Nelumbo nucifera	693	86	1e-08	80.95
KAI3420618.1	Protein kinase domain-containing protein [Psidium guajava]	Psidium guajava	687	95	1e-08	73.91
XP_048139203.1	receptor-like serine/threonine-protein kinase At4g25390 isoform X3 [Rhodamnia argentea]	Rhodamnia argentea	686	95	1e-08	73.91
XP_015581783.3	receptor-like serine/threonine-protein kinase At4g25390 [Ricinus communis]	Ricinus communis	686	100	1e-08	73.91
XP_050223978.1	receptor-like serine/threonine-protein kinase At4g25390 [Mercurialis annua]	Mercurialis annua	680	100	1e-08	73.91
XP_042970743.1	receptor-like serine/threonine-protein kinase At4g25390 [Carya illinoinensis]	Carya illinoinensis	668	95	1e-08	73.91
KAG6721075.1	hypothetical protein I3842_03G094100 [Carya illinoinensis]	Carya illinoinensis	668	95	1e-08	73.91
KAG2715730.1	hypothetical protein I3760_03G091600 [Carya illinoinensis]	Carya illinoinensis	667	95	1e-08	73.91
XP_018830821.2	receptor-like serine/threonine-protein kinase At4g25390 [Juglans regia]	Juglans regia	665	95	1e-08	73.91
KAI3793064.1	hypothetical protein L1987_35676 [Smallanthus sonchifolius]	Smallanthus sonchifolius	665	95	1e-08	73.91
XP_024981685.1	receptor-like serine/threonine-protein kinase At4g25390 [Cynara cardunculus var. scolymus]	Cynara cardunculus var. scolymus	663	95	1e-08	73.91
GEW92256.1	receptor-like serine/threonine-protein kinase At4g25390 [Tanacetum cinerariifolium]	Tanacetum cinerariifolium	662	95	1e-08	73.91
XP_019431470.1	PREDICTED: receptor-like serine/threonine-protein kinase At2g45590 [Lupinus angustifolius]	Lupinus angustifolius	661	100	1e-08	75
KAI3808851.1	hypothetical protein L1987_24814 [Smallanthus sonchifolius]	Smallanthus sonchifolius	658	95	1e-08	73.91
EEF51483.1	ATP binding protein, putative [Ricinus communis]	Ricinus communis	655	100	1e-08	73.91
XP_021974236.1	receptor-like serine/threonine-protein kinase At4g25390 [Helianthus annuus]	Helianthus annuus	649	95	1e-08	73.91
KAE9610714.1	putative protein kinase RLK-Pelle-RLCK-XI family [Lupinus albus]	Lupinus albus	644	100	1e-08	75
KAJ0551772.1	putative protein kinase RLK-Pelle-RLCK-XI family [Helianthus annuus]	Helianthus annuus	643	95	1e-08	73.91
KAJ0558863.1	putative protein kinase RLK-Pelle-RLCK-XI family [Helianthus annuus]	Helianthus annuus	634	95	1e-08	73.91
XP_004308136.1	PREDICTED: receptor-like serine/threonine-protein kinase At4g25390 [Fragaria vesca subsp. vesca]	Fragaria vesca subsp. vesca	634	95	1e-08	73.91
KAJ0772188.1	putative protein kinase RLK-Pelle-RLCK-XI family [Helianthus annuus]	Helianthus annuus	601	95	1e-08	73.91
KAJ0909863.1	putative protein kinase RLK-Pelle-RLCK-XI family [Helianthus annuus]	Helianthus annuus	591	95	1e-08	73.91
OUZ99463.1	Protein kinase domain [Macleaya cordata]	Macleaya cordata	707	100	2e-08	73.91
KAI9076701.1	hypothetical protein K1719_041341 [Acacia pycnantha]	Acacia pycnantha	699	100	2e-08	73.91
KAI9076350.1	hypothetical protein K1719_041713 [Acacia pycnantha]	Acacia pycnantha	698	100	2e-08	73.91
KAF3790978.1	Receptor-like serine/threonine-protein kinase [Nymphaea thermarum]	Nymphaea thermarum	696	100	2e-08	73.08
XP_031478114.1	receptor-like serine/threonine-protein kinase At2g45590 [Nymphaea colorata]	Nymphaea colorata	696	100	2e-08	73.08
XP_022890293.1	receptor-like serine/threonine-protein kinase At4g25390 [Olea europaea var. sylvestris]	Olea europaea var. sylvestris	695	100	2e-08	75
KAI4340841.1	hypothetical protein MLD38_025642 [Melastoma candidum]	Melastoma candidum	694	95	2e-08	73.91
CAA3010753.1	receptor-like serine threonine- kinase At4g25390 [Olea europaea subsp. europaea]	Olea europaea subsp. europaea	691	100	2e-08	75
XP_010035052.2	LOW QUALITY PROTEIN: receptor-like serine/threonine-protein kinase At4g25390 [Eucalyptus grandis]	Eucalyptus grandis	690	95	2e-08	73.91
KCW46318.1	hypothetical protein EUGRSUZ_K00180 [Eucalyptus grandis]	Eucalyptus grandis	686	95	2e-08	73.91
KAB1210787.1	hypothetical protein CJ030_MR6G019822 [Morella rubra]	Morella rubra	653	86	2e-08	80.95
XP_028768550.1	receptor-like serine/threonine-protein kinase At4g25390 [Prosopis alba]	Prosopis alba	802	95	3e-08	73.91
KAF3433081.1	hypothetical protein FNV43_RR24183 [Rhamnella rubrinervis]	Rhamnella rubrinervis	686	95	3e-08	73.91
KAF7815436.1	receptor-like serine/threonine-protein kinase [Senna tora]	Senna tora	682	95	3e-08	73.91
XP_015877993.2	receptor-like serine/threonine-protein kinase At4g25390 [Ziziphus jujuba var. spinosa]	Ziziphus jujuba var. spinosa	681	95	3e-08	73.91
PON88049.1	Serine/threonine protein kinase [Trema orientale]	Trema orientale	678	95	3e-08	73.91
XP_039000161.1	LOW QUALITY PROTEIN: receptor-like serine/threonine-protein kinase At4g25390 [Hibiscus syriacus]	Hibiscus syriacus	672	95	3e-08	73.91
XP_010109069.1	receptor-like serine/threonine-protein kinase At4g25390 [Morus notabilis]	Morus notabilis	672	95	3e-08	73.91
GAV61846.1	Pkinase domain-containing protein/Pkinase_Tyr domain-containing protein [Cephalotus follicularis]	Cephalotus follicularis	656	95	3e-08	73.91
MBA0621924.1	hypothetical protein [Gossypium davidsonii]	Gossypium davidsonii	650	95	3e-08	73.91
MBA0773700.1	hypothetical protein [Gossypium trilobum]	Gossypium trilobum	650	95	3e-08	73.91
XP_017635030.1	PREDICTED: receptor-like serine/threonine-protein kinase At4g25390 [Gossypium arboreum]	Gossypium arboreum	646	95	3e-08	73.91
MBA0744556.1	hypothetical protein [Gossypium gossypioides]	Gossypium gossypioides	646	95	3e-08	73.91
KAB2001281.1	hypothetical protein ES319_D12G290700v1 [Gossypium barbadense]	Gossypium barbadense	646	95	3e-08	73.91
TYH41318.1	hypothetical protein ES332_D12G307900v1 [Gossypium tomentosum]	Gossypium tomentosum	646	95	3e-08	73.91
TYJ07169.1	hypothetical protein E1A91_A12G285900v1 [Gossypium mustelinum]	Gossypium mustelinum	646	95	3e-08	73.91
TYG43057.1	hypothetical protein ES288_D12G306400v1 [Gossypium darwinii]	Gossypium darwinii	646	95	3e-08	73.91
XP_012440237.1	receptor-like serine/threonine-protein kinase At4g25390 [Gossypium raimondii]	Gossypium raimondii	646	95	3e-08	73.91
TYH98271.1	hypothetical protein ES332_A12G298500v1 [Gossypium tomentosum]	Gossypium tomentosum	645	95	3e-08	73.91
KAH1075501.1	hypothetical protein J1N35_027829 [Gossypium stocksii]	Gossypium stocksii	645	95	3e-08	73.91
KAG8476255.1	hypothetical protein CXB51_033023 [Gossypium anomalum]	Gossypium anomalum	645	95	3e-08	73.91
XP_016718318.2	receptor-like serine/threonine-protein kinase At4g25390 [Gossypium hirsutum]	Gossypium hirsutum	645	95	3e-08	73.91
KAA3459800.1	receptor-like serine/threonine-protein kinase [Gossypium australe]	Gossypium australe	644	95	3e-08	73.91
KAH7557525.1	hypothetical protein JRO89_XS11G0172400 [Xanthoceras sorbifolium]	Xanthoceras sorbifolium	643	91	3e-08	76.19
TYI53145.1	hypothetical protein E1A91_D12G298000v1 [Gossypium mustelinum]	Gossypium mustelinum	641	95	3e-08	73.91
MBA0657404.1	hypothetical protein [Gossypium klotzschianum]	Gossypium klotzschianum	633	95	3e-08	73.91
XP_017249353.1	PREDICTED: receptor-like serine/threonine-protein kinase At4g25390 [Daucus carota subsp. sativus]	Daucus carota subsp. sativus	623	95	3e-08	73.91
XP_044468303.1	receptor-like serine/threonine-protein kinase At4g25390 isoform X5 [Mangifera indica]	Mangifera indica	623	95	3e-08	73.91
GFY83262.1	protein kinase superfamily protein [Actinidia rufa]	Actinidia rufa	619	95	3e-08	73.91
PSS32415.1	Receptor-like serine/threonine-protein kinase [Actinidia chinensis var. chinensis]	Actinidia chinensis var. chinensis	619	95	3e-08	73.91
XP_031260636.1	LOW QUALITY PROTEIN: receptor-like serine/threonine-protein kinase At4g25390 [Pistacia vera]	Pistacia vera	617	95	3e-08	73.91
XP_044468298.1	receptor-like serine/threonine-protein kinase At4g25390 isoform X1 [Mangifera indica]	Mangifera indica	616	95	3e-08	73.91
XP_031262260.1	receptor-like serine/threonine-protein kinase At4g25390 [Pistacia vera]	Pistacia vera	615	95	3e-08	73.91
XP_044468299.1	receptor-like serine/threonine-protein kinase At4g25390 isoform X2 [Mangifera indica]	Mangifera indica	613	95	3e-08	73.91
XP_044468300.1	receptor-like serine/threonine-protein kinase At4g25390 isoform X3 [Mangifera indica]	Mangifera indica	613	95	3e-08	73.91
XP_044468301.1	receptor-like serine/threonine-protein kinase At4g25390 isoform X4 [Mangifera indica]	Mangifera indica	612	95	3e-08	73.91
XP_052184154.1	receptor-like serine/threonine-protein kinase At4g25390 [Diospyros lotus]	Diospyros lotus	606	95	3e-08	73.91
KAH7537936.1	hypothetical protein FEM48_Zijuj03G0145800 [Ziziphus jujuba var. spinosa]	Ziziphus jujuba var. spinosa	590	95	3e-08	73.91
KAE8704690.1	Receptor-like serine/threonine-protein kinase [Hibiscus syriacus]	Hibiscus syriacus	529	95	3e-08	73.91
KAE8663999.1	putative protein phosphatase 2C 75-like [Hibiscus syriacus]	Hibiscus syriacus	523	95	3e-08	73.91
KAJ0099266.1	hypothetical protein Patl1_20012 [Pistacia atlantica]	Pistacia atlantica	497	95	3e-08	73.91
MBA0806441.1	hypothetical protein [Gossypium harknessii]	Gossypium harknessii	483	95	3e-08	73.91
XP_021687857.1	receptor-like serine/threonine-protein kinase At4g25390 [Hevea brasiliensis]	Hevea brasiliensis	707	100	4e-08	73.91
KAH6828484.1	Protein kinase superfamily protein [Perilla frutescens var. hirtella]	Perilla frutescens var. hirtella	704	100	4e-08	73.08
XP_042043833.1	receptor-like serine/threonine-protein kinase At4g25390 [Salvia splendens]	Salvia splendens	698	100	4e-08	73.08
XP_041999019.1	receptor-like serine/threonine-protein kinase At4g25390 [Salvia splendens]	Salvia splendens	698	100	4e-08	73.08
XP_047941884.1	receptor-like serine/threonine-protein kinase At4g25390 [Salvia hispanica]	Salvia hispanica	698	100	4e-08	73.08
KAF2311808.1	hypothetical protein GH714_026827 [Hevea brasiliensis]	Hevea brasiliensis	440	100	4e-08	73.91
KYP76959.1	Receptor-like protein kinase HAIKU2 [Cajanus cajan]	Cajanus cajan	387	78	4e-08	80.95
KAG7014801.1	Receptor-like serine/threonine-protein kinase [Cucurbita argyrosperma subsp. argyrosperma]	Cucurbita argyrosperma subsp. argyrosperma	1009	95	5e-08	78.26
KAA0033589.1	receptor-like serine/threonine-protein kinase [Cucumis melo var. makuwa]	Cucumis melo var. makuwa	812	95	5e-08	78.26
XP_008439134.2	receptor-like serine/threonine-protein kinase At4g25390 isoform X1 [Cucumis melo]	Cucumis melo	751	95	5e-08	78.26
XP_038900924.1	receptor-like serine/threonine-protein kinase At4g25390 [Benincasa hispida]	Benincasa hispida	743	95	5e-08	78.26
CAI0404040.1	unnamed protein product [Linum tenue]	Linum tenue	716	95	5e-08	77.27
OWM64972.1	hypothetical protein CDL15_Pgr028690 [Punica granatum]	Punica granatum	699	91	5e-08	77.27
XP_031394144.1	receptor-like serine/threonine-protein kinase At2g45590 [Punica granatum]	Punica granatum	698	91	5e-08	77.27
XP_052199484.1	receptor-like serine/threonine-protein kinase At4g25390 [Diospyros lotus]	Diospyros lotus	693	95	5e-08	73.91
XP_022141222.1	receptor-like serine/threonine-protein kinase At4g25390 [Momordica charantia]	Momordica charantia	690	95	5e-08	78.26
XP_008439135.2	receptor-like serine/threonine-protein kinase At4g25390 isoform X2 [Cucumis melo]	Cucumis melo	689	95	5e-08	78.26
XP_022967973.1	receptor-like serine/threonine-protein kinase At4g25390 [Cucurbita maxima]	Cucurbita maxima	687	95	5e-08	78.26
XP_031381523.1	receptor-like serine/threonine-protein kinase At4g25390 [Punica granatum]	Punica granatum	687	100	5e-08	73.91
XP_022945030.1	receptor-like serine/threonine-protein kinase At4g25390 [Cucurbita moschata]	Cucurbita moschata	686	95	5e-08	78.26
XP_023541488.1	receptor-like serine/threonine-protein kinase At4g25390 [Cucurbita pepo subsp. pepo]	Cucurbita pepo subsp. pepo	686	95	5e-08	78.26
KAG7013192.1	Receptor-like serine/threonine-protein kinase [Cucurbita argyrosperma subsp. argyrosperma]	Cucurbita argyrosperma subsp. argyrosperma	686	95	5e-08	78.26
KAG6574136.1	Receptor-like serine/threonine-protein kinase [Cucurbita argyrosperma subsp. sororia]	Cucurbita argyrosperma subsp. sororia	686	95	5e-08	78.26
XP_050942635.1	receptor-like serine/threonine-protein kinase At4g25390 isoform X3 [Cucumis melo]	Cucumis melo	685	95	5e-08	78.26
XP_031738386.1	receptor-like serine/threonine-protein kinase At4g25390 [Cucumis sativus]	Cucumis sativus	682	95	5e-08	78.26
PKI38362.1	hypothetical protein CRG98_041273 [Punica granatum]	Punica granatum	665	100	5e-08	73.91
KAH7841292.1	hypothetical protein Vadar_027999 [Vaccinium darrowii]	Vaccinium darrowii	653	95	5e-08	73.91
KAB2054700.1	hypothetical protein ES319_A12G272100v1 [Gossypium barbadense]	Gossypium barbadense	645	95	5e-08	73.91
XP_023552615.1	receptor-like serine/threonine-protein kinase At4g25390 [Cucurbita pepo subsp. pepo]	Cucurbita pepo subsp. pepo	644	95	5e-08	78.26
XP_022984432.1	receptor-like serine/threonine-protein kinase At4g25390 [Cucurbita maxima]	Cucurbita maxima	643	95	5e-08	78.26
XP_022923021.1	receptor-like serine/threonine-protein kinase At4g25390 [Cucurbita moschata]	Cucurbita moschata	643	95	5e-08	78.26
KAG6576762.1	Receptor-like serine/threonine-protein kinase [Cucurbita argyrosperma subsp. sororia]	Cucurbita argyrosperma subsp. sororia	643	95	5e-08	78.26
XP_048421513.1	receptor-like serine/threonine-protein kinase At4g25390 [Pyrus x bretschneideri]	Pyrus x bretschneideri	639	95	5e-08	72.73
KAB2596594.1	receptor-like serine/threonine-protein kinase [Pyrus ussuriensis x Pyrus communis]	Pyrus ussuriensis x Pyrus communis	639	95	5e-08	72.73
PWA90900.1	protein kinase superfamily protein [Artemisia annua]	Artemisia annua	609	82	5e-08	84.21
MCL7027610.1	hypothetical protein [Papaver nudicaule]	Papaver nudicaule	718	100	7e-08	69.23
XP_039169297.1	LOW QUALITY PROTEIN: receptor-like serine/threonine-protein kinase At2g45590 [Eucalyptus grandis]	Eucalyptus grandis	707	95	7e-08	68
KAI3429008.1	Protein kinase domain-containing protein [Psidium guajava]	Psidium guajava	703	95	7e-08	68
KAI4351854.1	hypothetical protein L6164_006162 [Bauhinia variegata]	Bauhinia variegata	697	95	7e-08	73.91
KCW72904.1	hypothetical protein EUGRSUZ_E01348 [Eucalyptus grandis]	Eucalyptus grandis	696	95	7e-08	68
XP_023910942.1	receptor-like serine/threonine-protein kinase At4g25390 [Quercus suber]	Quercus suber	668	100	7e-08	69.57
XP_050263714.1	receptor-like serine/threonine-protein kinase At4g25390 [Quercus robur]	Quercus robur	666	100	7e-08	69.57
XP_030948185.1	receptor-like serine/threonine-protein kinase At4g25390 [Quercus lobata]	Quercus lobata	666	100	7e-08	69.57
KAF3961450.1	hypothetical protein CMV_013929 [Castanea mollissima]	Castanea mollissima	665	100	7e-08	69.57
KAI4351856.1	hypothetical protein L6164_006162 [Bauhinia variegata]	Bauhinia variegata	574	95	7e-08	73.91
CBI38812.3	unnamed protein product [Vitis vinifera]	Vitis vinifera	537	100	7e-08	73.91
KAI4351855.1	hypothetical protein L6164_006162 [Bauhinia variegata]	Bauhinia variegata	429	95	7e-08	73.91
KAF7148384.1	hypothetical protein RHSIM_Rhsim03G0173600 [Rhododendron simsii]	Rhododendron simsii	833	95	1e-07	73.91
XP_026660861.1	receptor-like serine/threonine-protein kinase At2g45590 isoform X1 [Phoenix dactylifera]	Phoenix dactylifera	772	95	1e-07	75
XP_008791243.1	receptor-like serine/threonine-protein kinase At2g45590 isoform X2 [Phoenix dactylifera]	Phoenix dactylifera	771	95	1e-07	75
XP_020572170.1	LOW QUALITY PROTEIN: receptor-like serine/threonine-protein kinase At2g45590 [Phalaenopsis equestris]	Phalaenopsis equestris	726	100	1e-07	76
KAG5230595.1	kinase family protein [Salix suchowensis]	Salix suchowensis	686	100	1e-07	73.91
XP_027103893.1	LOW QUALITY PROTEIN: receptor-like serine/threonine-protein kinase At4g25390 [Coffea arabica]	Coffea arabica	682	95	1e-07	73.91
CDP05274.1	unnamed protein product [Coffea canephora]	Coffea canephora	682	95	1e-07	73.91
KAF9614876.1	hypothetical protein IFM89_020973 [Coptis chinensis]	Coptis chinensis	664	100	1e-07	70.83
KAB5525402.1	hypothetical protein DKX38_023151 [Salix brachista]	Salix brachista	611	100	1e-07	73.91
KAF8413076.1	hypothetical protein HHK36_001052 [Tetracentron sinense]	Tetracentron sinense	571	100	1e-07	69.23
KAF6160270.1	hypothetical protein GIB67_019039 [Kingdonia uniflora]	Kingdonia uniflora	943	78	1e-07	83.33
MQM20730.1	hypothetical protein [Colocasia esculenta]	Colocasia esculenta	939	95	1e-07	72.73
CAA7409844.1	unnamed protein product [Spirodela intermedia]	Spirodela intermedia	845	100	1e-07	72
CAA2633523.1	unnamed protein product [Spirodela intermedia]	Spirodela intermedia	787	100	1e-07	72
XP_022888337.1	receptor-like serine/threonine-protein kinase At4g25390 isoform X1 [Olea europaea var. sylvestris]	Olea europaea var. sylvestris	717	95	1e-07	73.91
CAA2955797.1	receptor-like serine threonine- kinase At4g25390 [Olea europaea subsp. europaea]	Olea europaea subsp. europaea	715	95	1e-07	73.91
XP_012852206.1	PREDICTED: receptor-like serine/threonine-protein kinase At4g25390 [Erythranthe guttata]	Erythranthe guttata	711	95	1e-07	72
GER34993.1	kinase family protein [Striga asiatica]	Striga asiatica	709	95	1e-07	73.91
CAA0809506.1	Receptor-like serine/threonine-protein kinase [Striga hermonthica]	Striga hermonthica	706	95	1e-07	73.91
CAA2955795.1	receptor-like serine threonine- kinase At4g25390 [Olea europaea subsp. europaea]	Olea europaea subsp. europaea	698	95	1e-07	73.91
XP_022888338.1	receptor-like serine/threonine-protein kinase At4g25390 isoform X2 [Olea europaea var. sylvestris]	Olea europaea var. sylvestris	691	95	1e-07	73.91
CAA2955798.1	receptor-like serine threonine- kinase At4g25390 [Olea europaea subsp. europaea]	Olea europaea subsp. europaea	689	95	1e-07	73.91
CAA2955796.1	receptor-like serine threonine- kinase At4g25390 [Olea europaea subsp. europaea]	Olea europaea subsp. europaea	684	95	1e-07	73.91
XP_043610243.1	receptor-like serine/threonine-protein kinase At4g25390 [Erigeron canadensis]	Erigeron canadensis	663	95	1e-07	69.57
XP_028088669.1	receptor-like serine/threonine-protein kinase At2g45590 [Camellia sinensis]	Camellia sinensis	646	95	1e-07	73.91
KAI8007631.1	Receptor-like serine/threonine-protein kinase [Camellia lanceoleosa]	Camellia lanceoleosa	637	95	1e-07	73.91
RDX78088.1	Receptor-like serine/threonine-protein kinase [Mucuna pruriens]	Mucuna pruriens	568	95	1e-07	73.91
XP_028222981.1	receptor-like serine/threonine-protein kinase At4g25390 isoform X1 [Glycine soja]	Glycine soja	565	95	1e-07	73.91
KAG5075133.1	hypothetical protein JHK84_056364 [Glycine max]	Glycine max	565	95	1e-07	73.91
XP_028222982.1	receptor-like serine/threonine-protein kinase At4g25390 isoform X2 [Glycine soja]	Glycine soja	564	95	1e-07	73.91
KAG4910467.1	hypothetical protein JHK87_056583 [Glycine soja]	Glycine soja	563	95	1e-07	73.91
KAG4919051.1	hypothetical protein JHK85_057332 [Glycine max]	Glycine max	561	95	1e-07	73.91
KAG4907840.1	hypothetical protein JHK86_056324 [Glycine max]	Glycine max	560	95	1e-07	73.91
THG05455.1	hypothetical protein TEA_008157 [Camellia sinensis var. sinensis]	Camellia sinensis var. sinensis	540	95	1e-07	73.91
XP_025983341.2	LOW QUALITY PROTEIN: receptor-like serine/threonine-protein kinase At4g25390 [Glycine max]	Glycine max	527	95	1e-07	73.91
RZB44043.1	Receptor-like serine/threonine-protein kinase [Glycine soja]	Glycine soja	516	95	1e-07	73.91
KHN15702.1	Receptor-like serine/threonine-protein kinase [Glycine soja]	Glycine soja	468	95	1e-07	73.91
KAG4395040.1	hypothetical protein GLYMA_20G152800v4 [Glycine max]	Glycine max	354	95	1e-07	73.91
KAI3967211.1	hypothetical protein MKX01_042796 [Papaver californicum]	Papaver californicum	741	100	2e-07	69.57
KAF3442274.1	hypothetical protein FNV43_RR16190 [Rhamnella rubrinervis]	Rhamnella rubrinervis	687	82	2e-07	78.95
XP_041002610.1	receptor-like serine/threonine-protein kinase At4g25390 [Juglans microcarpa x Juglans regia]	Juglans microcarpa x Juglans regia	667	100	2e-07	69.57
XP_031107835.1	receptor-like serine/threonine-protein kinase At4g25390 [Ipomoea triloba]	Ipomoea triloba	653	82	2e-07	80
XP_021826975.1	receptor-like serine/threonine-protein kinase At4g25390 [Prunus avium]	Prunus avium	646	95	2e-07	69.57
KAH0979021.1	hypothetical protein GBA52_006198 [Prunus armeniaca]	Prunus armeniaca	645	95	2e-07	69.57
XP_008234328.1	PREDICTED: receptor-like serine/threonine-protein kinase At4g25390 [Prunus mume]	Prunus mume	645	95	2e-07	69.57
PQP92800.1	receptor-like serine/threonine-protein kinase [Prunus yedoensis var. nudiflora]	Prunus yedoensis var. nudiflora	644	95	2e-07	69.57
XP_007220897.1	receptor-like serine/threonine-protein kinase At4g25390 [Prunus persica]	Prunus persica	643	95	2e-07	69.57
XP_019465045.1	PREDICTED: receptor-like serine/threonine-protein kinase At4g25390 [Lupinus angustifolius]	Lupinus angustifolius	632	100	2e-07	75
CAB4271329.1	unnamed protein product [Prunus armeniaca]	Prunus armeniaca	472	95	2e-07	69.57
XP_042485689.1	receptor-like serine/threonine-protein kinase At2g45590 [Macadamia integrifolia]	Macadamia integrifolia	442	100	2e-07	65.38
XP_019705365.1	receptor-like serine/threonine-protein kinase At2g45590 [Elaeis guineensis]	Elaeis guineensis	775	95	3e-07	78.26
KAG1354770.1	receptor-like serine/threonine-protein kinase [Cocos nucifera]	Cocos nucifera	775	95	3e-07	78.26
XP_039142028.1	LOW QUALITY PROTEIN: receptor-like serine/threonine-protein kinase At2g45590 [Dioscorea cayenensis subsp. rotundata]	Dioscorea cayenensis subsp. rotundata	715	100	3e-07	75
KAH6761299.1	Protein kinase superfamily protein [Perilla frutescens var. frutescens]	Perilla frutescens var. frutescens	704	100	3e-07	69.23
KAH6783013.1	Protein kinase superfamily protein [Perilla frutescens var. hirtella]	Perilla frutescens var. hirtella	704	100	3e-07	69.23
XP_022866495.1	receptor-like serine/threonine-protein kinase At4g25390 [Olea europaea var. sylvestris]	Olea europaea var. sylvestris	691	95	3e-07	73.91
CAA2995420.1	receptor-like serine threonine- kinase At4g25390 [Olea europaea subsp. europaea]	Olea europaea subsp. europaea	691	95	3e-07	73.91
RWR87874.1	receptor-like serine/threonine-protein kinase [Cinnamomum micranthum f. kanehirae]	Cinnamomum micranthum f. kanehirae	673	100	3e-07	65.38
XP_006421792.1	receptor-like serine/threonine-protein kinase At4g25390 [Citrus clementina]	Citrus clementina	637	91	3e-07	72.73
KAH9678133.1	protein kinase domain-containing protein [Citrus sinensis]	Citrus sinensis	637	91	3e-07	72.73
XP_028183326.1	receptor-like serine/threonine-protein kinase At4g25390 [Glycine soja]	Glycine soja	578	100	3e-07	69.57
KAG4984243.1	hypothetical protein JHK87_028992 [Glycine soja]	Glycine soja	578	100	3e-07	69.57
KDO65324.1	hypothetical protein CISIN_1g036407mg [Citrus sinensis]	Citrus sinensis	576	91	3e-07	72.73
XP_006589574.1	receptor-like serine/threonine-protein kinase At4g25390 [Glycine max]	Glycine max	575	100	3e-07	69.57
GAY41303.1	hypothetical protein CUMW_058380 [Citrus unshiu]	Citrus unshiu	531	91	3e-07	72.73
KHN02774.1	Receptor-like serine/threonine-protein kinase [Glycine soja]	Glycine soja	478	100	3e-07	69.57
XP_026380202.1	receptor-like serine/threonine-protein kinase At2g45590 [Papaver somniferum]	Papaver somniferum	758	100	4e-07	69.57
XP_026409475.1	receptor-like serine/threonine-protein kinase At2g45590 [Papaver somniferum]	Papaver somniferum	744	100	4e-07	69.57
KAI3950356.1	hypothetical protein MKW98_003839 [Papaver atlanticum]	Papaver atlanticum	743	100	4e-07	69.57
KAI3850090.1	hypothetical protein MKW92_003628 [Papaver armeniacum]	Papaver armeniacum	743	100	4e-07	69.57
KAI3890294.1	hypothetical protein MKW92_003269 [Papaver armeniacum]	Papaver armeniacum	742	100	4e-07	69.57
KAI3875263.1	hypothetical protein MKX03_011147 [Papaver bracteatum]	Papaver bracteatum	741	100	4e-07	69.57
PKA60011.1	Receptor-like serine/threonine-protein kinase [Apostasia shenzhenica]	Apostasia shenzhenica	722	100	4e-07	72
XP_051143494.1	receptor-like serine/threonine-protein kinase At4g25390 [Andrographis paniculata]	Andrographis paniculata	704	100	4e-07	70.37
RZC73070.1	hypothetical protein C5167_048548 [Papaver somniferum]	Papaver somniferum	690	100	4e-07	69.57
OMO98016.1	hypothetical protein COLO4_14214 [Corchorus olitorius]	Corchorus olitorius	681	95	4e-07	69.57
XP_022724903.1	receptor-like serine/threonine-protein kinase At4g25390 [Durio zibethinus]	Durio zibethinus	681	95	4e-07	69.57
EOY23019.1	LRR receptor-like serine/threonine-protein kinase RFK1, putative [Theobroma cacao]	Theobroma cacao	681	95	4e-07	69.57
OMO85926.1	hypothetical protein CCACVL1_09916 [Corchorus capsularis]	Corchorus capsularis	680	95	4e-07	69.57
XP_017972917.1	PREDICTED: receptor-like serine/threonine-protein kinase At4g25390 [Theobroma cacao]	Theobroma cacao	680	95	4e-07	69.57
KAJ0487726.1	putative protein kinase RLK-Pelle-RLCK-XI family [Helianthus annuus]	Helianthus annuus	652	100	4e-07	73.91
KAF4361070.1	hypothetical protein F8388_016879 [Cannabis sativa]	Cannabis sativa	650	100	4e-07	62.07
KAF4352719.1	hypothetical protein G4B88_009793 [Cannabis sativa]	Cannabis sativa	647	100	4e-07	62.07
MBA0863705.1	hypothetical protein [Gossypium schwendimanii]	Gossypium schwendimanii	646	95	4e-07	69.57
MBA0718985.1	hypothetical protein [Gossypium laxum]	Gossypium laxum	646	95	4e-07	69.57
XP_030493475.1	receptor-like serine/threonine-protein kinase At4g25390 [Cannabis sativa]	Cannabis sativa	645	100	4e-07	62.07
MBA0564173.1	hypothetical protein [Gossypium lobatum]	Gossypium lobatum	645	95	4e-07	69.57
MBA0689998.1	hypothetical protein [Gossypium aridum]	Gossypium aridum	532	95	4e-07	69.57
XP_022153370.1	receptor-like serine/threonine-protein kinase At2g45590 [Momordica charantia]	Momordica charantia	347	91	4e-07	77.27
KAI6706719.1	hypothetical protein NL676_009681 [Syzygium grande]	Syzygium grande	714	95	6e-07	66.67
XP_022006648.1	receptor-like serine/threonine-protein kinase At4g25390 [Helianthus annuus]	Helianthus annuus	671	95	6e-07	73.91
KAJ0705468.1	putative protein kinase RLK-Pelle-RLCK-XI family [Helianthus annuus]	Helianthus annuus	670	95	6e-07	73.91
KAJ0658190.1	putative protein kinase RLK-Pelle-RLCK-XI family [Helianthus annuus]	Helianthus annuus	669	95	6e-07	73.91
KAJ0466164.1	putative protein kinase RLK-Pelle-RLCK-XI family [Helianthus annuus]	Helianthus annuus	669	95	6e-07	73.91
KAJ0471152.1	putative protein kinase RLK-Pelle-RLCK-XI family [Helianthus annuus]	Helianthus annuus	655	95	6e-07	73.91
KAG9452111.1	hypothetical protein H6P81_005015 [Aristolochia fimbriata]	Aristolochia fimbriata	605	100	6e-07	69.57
XP_030474423.1	receptor-like serine/threonine-protein kinase At2g45590 [Syzygium oleosum]	Syzygium oleosum	598	95	6e-07	66.67
KAI3985277.1	hypothetical protein MKX01_033591 [Papaver californicum]	Papaver californicum	738	100	8e-07	65.38
KAH7659660.1	Non-specific serine/threonine protein kinase protein [Dioscorea alata]	Dioscorea alata	711	100	8e-07	75
XP_043718325.1	receptor-like serine/threonine-protein kinase At2g45590 [Telopea speciosissima]	Telopea speciosissima	694	100	8e-07	69.57
PIA49793.1	hypothetical protein AQUCO_01300495v1 [Aquilegia coerulea]	Aquilegia coerulea	693	100	8e-07	66.67
KAF5196141.1	Receptor-like serine/threonine-protein kinase [Thalictrum thalictroides]	Thalictrum thalictroides	692	100	8e-07	66.67
PON69971.1	Serine/threonine protein kinase [Parasponia andersonii]	Parasponia andersonii	679	95	8e-07	69.57
KAJ0962206.1	hypothetical protein J5N97_030034 [Dioscorea zingiberensis]	Dioscorea zingiberensis	419	100	8e-07	75
KAG6746410.1	hypothetical protein POTOM_050950 [Populus tomentosa]	Populus tomentosa	863	100	1e-06	69.57
KAH8486389.1	hypothetical protein H0E87_025411 [Populus deltoides]	Populus deltoides	799	100	1e-06	69.57
KAG6747437.1	hypothetical protein POTOM_049841 [Populus tomentosa]	Populus tomentosa	778	100	1e-06	69.57
XP_043697094.1	receptor-like serine/threonine-protein kinase At2g45590 [Telopea speciosissima]	Telopea speciosissima	710	86	1e-06	75
XP_021765230.1	receptor-like serine/threonine-protein kinase At2g45590 [Chenopodium quinoa]	Chenopodium quinoa	709	95	1e-06	73.91
XP_021730190.1	receptor-like serine/threonine-protein kinase At4g25390 [Chenopodium quinoa]	Chenopodium quinoa	686	95	1e-06	73.91
XP_022873954.1	receptor-like serine/threonine-protein kinase At4g25390 [Olea europaea var. sylvestris]	Olea europaea var. sylvestris	686	100	1e-06	69.57
CAA2934949.1	receptor-like serine threonine- kinase At4g25390 [Olea europaea subsp. europaea]	Olea europaea subsp. europaea	686	100	1e-06	69.57
KAI5563389.1	hypothetical protein BDE02_15G114900 [Populus trichocarpa]	Populus trichocarpa	684	100	1e-06	69.57
XP_002321863.2	receptor-like serine/threonine-protein kinase At4g25390 [Populus trichocarpa]	Populus trichocarpa	684	100	1e-06	69.57
XP_034924454.1	receptor-like serine/threonine-protein kinase At4g25390 [Populus alba]	Populus alba	684	100	1e-06	69.57
XP_011041657.1	PREDICTED: receptor-like serine/threonine-protein kinase At4g25390 [Populus euphratica]	Populus euphratica	684	100	1e-06	69.57
KNA21979.1	hypothetical protein SOVF_038460 [Spinacia oleracea]	Spinacia oleracea	678	95	1e-06	73.91
XP_021842273.1	receptor-like serine/threonine-protein kinase At4g25390 [Spinacia oleracea]	Spinacia oleracea	677	95	1e-06	73.91
XP_034205676.1	receptor-like serine/threonine-protein kinase At4g25390 [Prunus dulcis]	Prunus dulcis	643	95	1e-06	69.57
XP_027366615.1	receptor-like serine/threonine-protein kinase At4g25390 [Abrus precatorius]	Abrus precatorius	591	100	2e-06	69.57
TKY51226.1	Receptor serine/threonine-protein kinase [Spatholobus suberectus]	Spatholobus suberectus	619	95	2e-06	69.57
RXI08490.1	hypothetical protein DVH24_022634 [Malus domestica]	Malus domestica	635	95	2e-06	68.18
KAB2600531.1	receptor-like serine/threonine-protein kinase [Pyrus ussuriensis x Pyrus communis]	Pyrus ussuriensis x Pyrus communis	636	95	2e-06	68.18
KAB2598587.1	receptor-like serine/threonine-protein kinase [Pyrus ussuriensis x Pyrus communis]	Pyrus ussuriensis x Pyrus communis	636	95	2e-06	68.18
XP_009348631.2	receptor-like serine/threonine-protein kinase At4g25390 isoform X2 [Pyrus x bretschneideri]	Pyrus x bretschneideri	639	95	2e-06	68.18
TQD74135.1	hypothetical protein C1H46_040333 [Malus baccata]	Malus baccata	640	95	2e-06	68.18
XP_048446565.1	receptor-like serine/threonine-protein kinase At4g25390 isoform X1 [Pyrus x bretschneideri]	Pyrus x bretschneideri	658	95	2e-06	68.18
TQD97368.1	hypothetical protein C1H46_016947 [Malus baccata]	Malus baccata	687	95	2e-06	68.18
XP_028946628.1	LOW QUALITY PROTEIN: receptor-like serine/threonine-protein kinase At4g25390 [Malus domestica]	Malus domestica	689	95	2e-06	68.18
XP_050151889.1	receptor-like serine/threonine-protein kinase At4g25390 isoform X2 [Malus sylvestris]	Malus sylvestris	690	95	2e-06	68.18
XP_050151882.1	receptor-like serine/threonine-protein kinase At4g25390 isoform X1 [Malus sylvestris]	Malus sylvestris	692	95	2e-06	68.18
XP_020692350.1	receptor-like serine/threonine-protein kinase At2g45590 [Dendrobium catenatum]	Dendrobium catenatum	747	100	2e-06	72
KAH0457120.1	hypothetical protein IEQ34_015027 [Dendrobium chrysotoxum]	Dendrobium chrysotoxum	747	100	2e-06	72
KAI0500782.1	hypothetical protein KFK09_018999 [Dendrobium nobile]	Dendrobium nobile	747	100	2e-06	72
RXH94964.1	hypothetical protein DVH24_024648 [Malus domestica]	Malus domestica	774	95	2e-06	68.18
XP_020205124.1	receptor-like serine/threonine-protein kinase At2g45590 [Cajanus cajan]	Cajanus cajan	515	95	2e-06	69.57
KYP37049.1	putative LRR receptor-like serine/threonine-protein kinase At1g51880 family [Cajanus cajan]	Cajanus cajan	570	95	2e-06	69.57
KAG5234503.1	kinase family protein [Salix suchowensis]	Salix suchowensis	622	95	2e-06	69.57
XP_050155438.1	receptor-like serine/threonine-protein kinase At4g25390 [Malus sylvestris]	Malus sylvestris	641	100	2e-06	68
KAE9617206.1	putative protein kinase RLK-Pelle-RLCK-XI family [Lupinus albus]	Lupinus albus	645	100	2e-06	69.57
XP_019449407.1	PREDICTED: receptor-like serine/threonine-protein kinase At4g25390 [Lupinus angustifolius]	Lupinus angustifolius	648	100	2e-06	69.57
XP_023754795.1	receptor-like serine/threonine-protein kinase At4g25390 [Lactuca sativa]	Lactuca sativa	665	95	2e-06	69.57
XP_006829127.3	receptor-like serine/threonine-protein kinase At2g45590 [Amborella trichopoda]	Amborella trichopoda	683	100	2e-06	61.54
KAG6754434.1	hypothetical protein POTOM_042473 [Populus tomentosa]	Populus tomentosa	683	95	2e-06	69.57
XP_034929825.1	receptor-like serine/threonine-protein kinase At4g25390 [Populus alba]	Populus alba	686	95	2e-06	69.57
KAH8492495.1	hypothetical protein H0E87_021888 [Populus deltoides]	Populus deltoides	686	95	2e-06	69.57
KAG5234493.1	receptor serine/threonine-protein kinase [Salix suchowensis]	Salix suchowensis	688	95	2e-06	69.57
KAI5569893.1	hypothetical protein BDE02_12G107900 [Populus trichocarpa]	Populus trichocarpa	689	95	2e-06	69.57
XP_011030011.1	PREDICTED: receptor-like serine/threonine-protein kinase At4g25390 [Populus euphratica]	Populus euphratica	689	95	2e-06	69.57
XP_024438329.1	receptor-like serine/threonine-protein kinase At4g25390 [Populus trichocarpa]	Populus trichocarpa	689	95	2e-06	69.57
KAI4347465.1	hypothetical protein L6164_008277 [Bauhinia variegata]	Bauhinia variegata	703	100	2e-06	65.22
TKS04521.1	receptor-like serine/threonine-protein kinase [Populus alba]	Populus alba	710	95	2e-06	69.57
KAF9671943.1	hypothetical protein SADUNF_Sadunf12G0102900 [Salix dunnii]	Salix dunnii	737	95	2e-06	69.57
KAB5532392.1	hypothetical protein DKX38_019062 [Salix brachista]	Salix brachista	779	95	2e-06	69.57
KAG6753447.1	hypothetical protein POTOM_043515 [Populus tomentosa]	Populus tomentosa	817	95	2e-06	69.57
KAF9668285.1	hypothetical protein SADUNF_Sadunf15G0113000 [Salix dunnii]	Salix dunnii	715	100	3e-06	68
XP_042395196.1	receptor-like serine/threonine-protein kinase At2g45590 [Zingiber officinale]	Zingiber officinale	749	95	3e-06	69.57
KMS98936.1	hypothetical protein BVRB_3g067370 [Beta vulgaris subsp. vulgaris]	Beta vulgaris subsp. vulgaris	466	95	4e-06	69.57
GER36729.1	kinase family protein [Striga asiatica]	Striga asiatica	656	100	4e-06	54.84
XP_010693649.2	receptor-like serine/threonine-protein kinase At4g25390 [Beta vulgaris subsp. vulgaris]	Beta vulgaris subsp. vulgaris	696	95	4e-06	69.57
GAU28890.1	hypothetical protein TSUD_293420 [Trifolium subterraneum]	Trifolium subterraneum	576	95	6e-06	65.38
KAE9620997.1	putative protein kinase RLK-Pelle-RLCK-XI family [Lupinus albus]	Lupinus albus	638	100	6e-06	70.83
XP_030514625.1	receptor-like serine/threonine-protein kinase At2g45590 [Rhodamnia argentea]	Rhodamnia argentea	686	100	6e-06	62.5
XP_047322160.1	receptor-like serine/threonine-protein kinase At4g25390 [Impatiens glandulifera]	Impatiens glandulifera	706	100	6e-06	65.22
KAG9145410.1	hypothetical protein Leryth_022911 [Lithospermum erythrorhizon]	Lithospermum erythrorhizon	748	95	6e-06	68
XP_019709345.1	LOW QUALITY PROTEIN: receptor-like serine/threonine-protein kinase At2g45590 [Elaeis guineensis]	Elaeis guineensis	767	95	6e-06	69.57
KAG6508397.1	hypothetical protein ZIOFF_033771 [Zingiber officinale]	Zingiber officinale	749	95	9e-06	69.57
XP_038974605.1	receptor-like serine/threonine-protein kinase At2g45590 [Phoenix dactylifera]	Phoenix dactylifera	762	100	9e-06	65.38
XP_017697245.2	receptor-like serine/threonine-protein kinase At2g45590 [Phoenix dactylifera]	Phoenix dactylifera	765	100	9e-06	65.38
XP_042390497.1	receptor-like serine/threonine-protein kinase At2g45590 isoform X2 [Zingiber officinale]	Zingiber officinale	765	95	9e-06	69.57
XP_042390496.1	receptor-like serine/threonine-protein kinase At2g45590 isoform X1 [Zingiber officinale]	Zingiber officinale	770	95	9e-06	69.57
XP_009381991.1	PREDICTED: receptor-like serine/threonine-protein kinase At2g45590 isoform X2 [Musa acuminata subsp. malaccensis]	Musa acuminata subsp. malaccensis	619	86	1e-05	75
XP_042509808.1	receptor-like serine/threonine-protein kinase At2g45590 [Macadamia integrifolia]	Macadamia integrifolia	712	95	1e-05	73.91
XP_009381990.1	PREDICTED: receptor-like serine/threonine-protein kinase At2g45590 isoform X1 [Musa acuminata subsp. malaccensis]	Musa acuminata subsp. malaccensis	762	86	1e-05	75
URD81760.1	STYKc [Musa troglodytarum]	Musa troglodytarum	771	86	1e-05	75
THU54867.1	hypothetical protein C4D60_Mb11t00580 [Musa balbisiana]	Musa balbisiana	780	86	1e-05	75
URD81759.1	STYKc [Musa troglodytarum]	Musa troglodytarum	847	86	1e-05	75
KAG8483078.1	hypothetical protein CXB51_022066 [Gossypium anomalum]	Gossypium anomalum	296	95	2e-05	68
TYH01425.1	hypothetical protein ES288_A09G056900v1 [Gossypium darwinii]	Gossypium darwinii	631	95	2e-05	68
KAA3455803.1	receptor-like serine/threonine-protein kinase [Gossypium australe]	Gossypium australe	633	95	2e-05	68
XP_016675766.1	receptor-like serine/threonine-protein kinase At4g25390 [Gossypium hirsutum]	Gossypium hirsutum	633	95	2e-05	68
TYI09197.1	hypothetical protein ES332_A09G054000v1 [Gossypium tomentosum]	Gossypium tomentosum	633	95	2e-05	68
KAG4182433.1	hypothetical protein ERO13_A09G043200v2 [Gossypium hirsutum]	Gossypium hirsutum	645	95	2e-05	68
TYJ17407.1	hypothetical protein E1A91_A09G050100v1 [Gossypium mustelinum]	Gossypium mustelinum	645	95	2e-05	68
KAB2064837.1	hypothetical protein ES319_A09G048000v1 [Gossypium barbadense]	Gossypium barbadense	645	95	2e-05	68
KAH6804675.1	Protein kinase superfamily protein [Perilla frutescens var. frutescens]	Perilla frutescens var. frutescens	703	100	2e-05	69.23
XP_017604893.1	PREDICTED: receptor-like serine/threonine-protein kinase At4g25390 [Gossypium arboreum]	Gossypium arboreum	946	95	2e-05	68
PPS10706.1	hypothetical protein GOBAR_AA09935 [Gossypium barbadense]	Gossypium barbadense	989	95	2e-05	68
KZN00658.1	hypothetical protein DCAR_009412 [Daucus carota subsp. sativus]	Daucus carota subsp. sativus	598	95	2e-05	65.22
XP_017237351.1	PREDICTED: receptor-like serine/threonine-protein kinase At4g25390 [Daucus carota subsp. sativus]	Daucus carota subsp. sativus	646	95	2e-05	65.22
XP_047084037.1	receptor-like serine/threonine-protein kinase At2g45590 [Lolium rigidum]	Lolium rigidum	655	91	2e-05	65.38
XP_051182214.1	receptor-like serine/threonine-protein kinase At2g45590 [Lolium perenne]	Lolium perenne	660	91	2e-05	65.38
XP_038709086.1	receptor-like serine/threonine-protein kinase At4g25390 [Tripterygium wilfordii]	Tripterygium wilfordii	692	100	2e-05	65.38
XP_007143340.1	hypothetical protein PHAVU_007G064200g [Phaseolus vulgaris]	Phaseolus vulgaris	537	100	4e-05	54.84
XP_027937773.1	receptor-like serine/threonine-protein kinase At4g25390 [Vigna unguiculata]	Vigna unguiculata	560	100	4e-05	54.84
PNY00783.1	receptor-like serine/threonine-protein kinase [Trifolium pratense]	Trifolium pratense	680	100	4e-05	64
XP_045813053.1	receptor-like serine/threonine-protein kinase At4g25390 [Trifolium pratense]	Trifolium pratense	680	100	4e-05	64
ONK72699.1	uncharacterized protein A4U43_C04F22200 [Asparagus officinalis]	Asparagus officinalis	475	95	5e-05	61.54
XP_014512325.1	receptor-like serine/threonine-protein kinase At4g25390 [Vigna radiata var. radiata]	Vigna radiata var. radiata	552	100	5e-05	65.22
[truncated: 351 more rows]
